# Supplementary material for: Chiral ammonium betaine-catalyzed asymmetric Mannich-type reaction of oxindoles
Source: Beilstein J Org Chem. 2016 Sep 28;12:2099–103. doi: 10.3762/bjoc.12.199 (PMC5082719; doi:10.3762/bjoc.12.199)
Supplement: File 2 — Crystallographic information file of compound 4ca. [file Beilstein_J_Org_Chem-12-2099-s002.cif]

 
data_4ca
 
_audit_creation_method            'SHELXL-2014/7'
_shelx_SHELXL_version_number      '2014/7'
_chemical_name_systematic         ?
_chemical_name_common             ?
_chemical_melting_point           ?
_chemical_formula_moiety          'C31 H33 Cl N2 O5'
_chemical_formula_sum
 'C31 H33 Cl N2 O5' 
_chemical_formula_weight          549.04

loop_
 _atom_type_symbol
 _atom_type_description
 _atom_type_scat_dispersion_real
 _atom_type_scat_dispersion_imag
 _atom_type_scat_source
 'C'  'C'   0.0033   0.0016
 'International Tables Vol C Tables 4.2.6.8 and 6.1.1.4'
 'H'  'H'   0.0000   0.0000
 'International Tables Vol C Tables 4.2.6.8 and 6.1.1.4'
 'N'  'N'   0.0061   0.0033
 'International Tables Vol C Tables 4.2.6.8 and 6.1.1.4'
 'O'  'O'   0.0106   0.0060
 'International Tables Vol C Tables 4.2.6.8 and 6.1.1.4'
 'Cl'  'Cl'   0.1484   0.1585
 'International Tables Vol C Tables 4.2.6.8 and 6.1.1.4'
 
_space_group_crystal_system       monoclinic
_space_group_IT_number            4
_space_group_name_H-M_alt         'P 21'
_space_group_name_Hall            'P 2yb'
 
_shelx_space_group_comment
;
The symmetry employed for this shelxl refinement is uniquely defined
by the following loop, which should always be used as a source of
symmetry information in preference to the above space-group names.
They are only intended as comments.
;
 
loop_
 _space_group_symop_operation_xyz
 'x, y, z'
 '-x, y+1/2, -z'
 
_cell_length_a                    8.9878(10)
_cell_length_b                    14.6983(18)
_cell_length_c                    10.8669(13)
_cell_angle_alpha                 90
_cell_angle_beta                  90.983(3)
_cell_angle_gamma                 90
_cell_volume                      1435.4(3)
_cell_formula_units_Z             2
_cell_measurement_temperature     123(2)
_cell_measurement_reflns_used     5450
_cell_measurement_theta_min       3.2
_cell_measurement_theta_max       27.5
 
_exptl_crystal_description        'Prism'
_exptl_crystal_colour             'Colorless'
_exptl_crystal_density_meas       ?
_exptl_crystal_density_method     ?
_exptl_crystal_density_diffrn     1.270          
_exptl_crystal_F_000              580
_exptl_transmission_factor_min    ?
_exptl_transmission_factor_max    ?
_exptl_crystal_size_max           0.300
_exptl_crystal_size_mid           0.200
_exptl_crystal_size_min           0.100
_exptl_absorpt_coefficient_mu     0.175
_shelx_estimated_absorpt_T_min    0.949
_shelx_estimated_absorpt_T_max    0.983
_exptl_absorpt_correction_type    'Multi-scans'
_exptl_absorpt_correction_T_min   0.886
_exptl_absorpt_correction_T_max   1.000
_exptl_absorpt_process_details    ?
_exptl_absorpt_special_details    ?
_diffrn_ambient_temperature       123(2)
_diffrn_radiation_wavelength      0.71075
_diffrn_radiation_type            MoK\a
_diffrn_source                    'Rotating Anode'
_diffrn_measurement_device_type   'Rigaku Pilatus 200K'
_diffrn_measurement_method        'profile data from \w-scans'
_diffrn_detector_area_resol_mean  5.8140
_diffrn_reflns_number             9914
_diffrn_reflns_av_unetI/netI      0.0143
_diffrn_reflns_av_R_equivalents   0.0128
_diffrn_reflns_limit_h_min        -10
_diffrn_reflns_limit_h_max        10
_diffrn_reflns_limit_k_min        -17
_diffrn_reflns_limit_k_max        17
_diffrn_reflns_limit_l_min        -13
_diffrn_reflns_limit_l_max        11
_diffrn_reflns_theta_min          3.230
_diffrn_reflns_theta_max          25.499
_diffrn_reflns_theta_full         25.242
_diffrn_measured_fraction_theta_max   0.983
_diffrn_measured_fraction_theta_full  0.984
_diffrn_reflns_Laue_measured_fraction_max    0.983
_diffrn_reflns_Laue_measured_fraction_full   0.984
_diffrn_reflns_point_group_measured_fraction_max   0.911
_diffrn_reflns_point_group_measured_fraction_full  0.913
_reflns_number_total              4860
_reflns_number_gt                 4785
_reflns_threshold_expression      'I > 2\s(I)'
_reflns_Friedel_coverage          0.780
_reflns_Friedel_fraction_max      0.833
_reflns_Friedel_fraction_full     0.836
 
_reflns_special_details
;
 Reflections were merged by SHELXL according to the crystal
 class for the calculation of statistics and refinement.
 
 _reflns_Friedel_fraction is defined as the number of unique
 Friedel pairs measured divided by the number that would be
 possible theoretically, ignoring centric projections and
 systematic absences.
;
 
_computing_data_collection        'CrystalClear-SM Expert 2.1 b29 (Rigaku, 2013)'
_computing_cell_refinement        'CrystalClear-SM Expert 2.1 b29 (Rigaku, 2013)'
_computing_data_reduction         'CrystalClear-SM Expert 2.1 b29 (Rigaku, 2013)'
_computing_structure_solution     'SIR-97'
_computing_structure_refinement 'SHELXL-2014/7 (Sheldrick, 2014)'
_computing_molecular_graphics     ?
_computing_publication_material   'YADOKARI-XG'
_refine_special_details           ?
_refine_ls_structure_factor_coef  Fsqd
_refine_ls_matrix_type            full
_refine_ls_weighting_scheme       calc
_refine_ls_weighting_details
'w=1/[\s^2^(Fo^2^)+(0.0415P)^2^+0.1309P] where P=(Fo^2^+2Fc^2^)/3'
_atom_sites_solution_primary      direct
_atom_sites_solution_secondary    difmap
_atom_sites_solution_hydrogens    mixed
_refine_ls_hydrogen_treatment     mixed
_refine_ls_extinction_method      'SHELXL-2014/7 (Sheldrick 2014'
_refine_ls_extinction_coef        0.075(4)
_refine_ls_extinction_expression
 'Fc^*^=kFc[1+0.001xFc^2^\l^3^/sin(2\q)]^-1/4^'
_refine_ls_abs_structure_details
;
 Flack x determined using 2078 quotients [(I+)-(I-)]/[(I+)+(I-)]
 (Parsons, Flack and Wagner, Acta Cryst. B69 (2013) 249-259).
;
_refine_ls_abs_structure_Flack    0.003(11)
_chemical_absolute_configuration  ad
_refine_ls_number_reflns          4860
_refine_ls_number_parameters      363
_refine_ls_number_restraints      1
_refine_ls_R_factor_all           0.0244
_refine_ls_R_factor_gt            0.0241
_refine_ls_wR_factor_ref          0.0628
_refine_ls_wR_factor_gt           0.0626
_refine_ls_goodness_of_fit_ref    1.080
_refine_ls_restrained_S_all       1.080
_refine_ls_shift/su_max           0.000
_refine_ls_shift/su_mean          0.000
 
loop_
 _atom_site_label
 _atom_site_type_symbol
 _atom_site_fract_x
 _atom_site_fract_y
 _atom_site_fract_z
 _atom_site_U_iso_or_equiv
 _atom_site_adp_type
 _atom_site_occupancy
 _atom_site_site_symmetry_order  
 _atom_site_calc_flag
 _atom_site_refinement_flags_posn
 _atom_site_refinement_flags_adp
 _atom_site_refinement_flags_occupancy
 _atom_site_disorder_assembly
 _atom_site_disorder_group
O1 O 0.88138(12) 0.25957(9) 0.67684(11) 0.0232(3) Uani 1 1 d . . . . .
O3 O 0.81127(13) 0.13281(8) 0.50928(11) 0.0214(3) Uani 1 1 d . . . . .
N1 N 0.64245(14) 0.20782(10) 0.62171(12) 0.0185(3) Uani 1 1 d . . . . .
N2 N 0.66325(17) 0.27792(10) 1.03250(13) 0.0199(3) Uani 1 1 d . . . . .
H2 H 0.573(3) 0.2721(16) 1.046(2) 0.030(6) Uiso 1 1 d . . . . .
C1 C 0.75011(17) 0.25398(11) 0.69489(14) 0.0179(3) Uani 1 1 d . . . . .
C2 C 0.67024(17) 0.29648(11) 0.80587(14) 0.0179(3) Uani 1 1 d . . . . .
C3 C 0.50914(17) 0.27617(11) 0.77575(15) 0.0177(3) Uani 1 1 d . . . . .
C4 C 0.38189(18) 0.30389(12) 0.83588(16) 0.0218(3) Uani 1 1 d . . . . .
H4 H 0.3893 0.3388 0.9093 0.026 Uiso 1 1 calc R U . . .
C5 C 0.24323(19) 0.27974(12) 0.78709(17) 0.0244(4) Uani 1 1 d . . . . .
H5 H 0.1554 0.2969 0.8285 0.029 Uiso 1 1 calc R U . . .
C6 C 0.23278(18) 0.23069(12) 0.67830(18) 0.0244(4) Uani 1 1 d . . . . .
H6 H 0.1373 0.2157 0.6453 0.029 Uiso 1 1 calc R U . . .
C7 C 0.35914(18) 0.20293(13) 0.61650(16) 0.0225(3) Uani 1 1 d . . . . .
H7 H 0.3516 0.1696 0.5417 0.027 Uiso 1 1 calc R U . . .
C8 C 0.49662(18) 0.22559(11) 0.66785(15) 0.0179(3) Uani 1 1 d . . . . .
C9 C 0.66792(18) 0.14415(12) 0.52700(15) 0.0206(3) Uani 1 1 d . . . . .
C10 C 0.8632(2) 0.06416(13) 0.41797(16) 0.0243(4) Uani 1 1 d . . . . .
C11 C 1.0306(2) 0.07502(14) 0.42946(17) 0.0294(4) Uani 1 1 d . . . . .
H11 H 1.0584 0.1369 0.4054 0.044 Uiso 1 1 calc R U . . .
H11A H 1.0792 0.0311 0.3755 0.044 Uiso 1 1 calc R U . . .
H11B H 1.0624 0.0641 0.5149 0.044 Uiso 1 1 calc R U . . .
C12 C 0.8136(3) -0.02984(14) 0.4577(2) 0.0359(5) Uani 1 1 d . . . . .
H12 H 0.8407 -0.0393 0.5445 0.054 Uiso 1 1 calc R U . . .
H12A H 0.8627 -0.0759 0.4073 0.054 Uiso 1 1 calc R U . . .
H12B H 0.7055 -0.0351 0.4468 0.054 Uiso 1 1 calc R U . . .
C13 C 0.8089(2) 0.08910(16) 0.28864(17) 0.0339(5) Uani 1 1 d . . . . .
H13 H 0.7002 0.0842 0.2839 0.051 Uiso 1 1 calc R U . . .
H13A H 0.8530 0.0475 0.2290 0.051 Uiso 1 1 calc R U . . .
H13B H 0.8387 0.1517 0.2699 0.051 Uiso 1 1 calc R U . . .
C14 C 0.70426(18) 0.39861(12) 0.81545(15) 0.0185(3) Uani 1 1 d . . . . .
C15 C 0.8280(2) 0.43142(13) 0.88154(16) 0.0222(4) Uani 1 1 d . . . . .
H15 H 0.8963 0.3895 0.9177 0.027 Uiso 1 1 calc R U . . .
C16 C 0.8525(2) 0.52396(13) 0.89507(16) 0.0258(4) Uani 1 1 d . . . . .
H16 H 0.9355 0.5453 0.9420 0.031 Uiso 1 1 calc R U . . .
C17 C 0.7558(2) 0.58471(13) 0.83997(16) 0.0257(4) Uani 1 1 d . . . . .
C18 C 0.6366(2) 0.55515(13) 0.76865(17) 0.0260(4) Uani 1 1 d . . . . .
H18 H 0.5730 0.5975 0.7279 0.031 Uiso 1 1 calc R U . . .
C19 C 0.61155(19) 0.46217(12) 0.75773(16) 0.0220(4) Uani 1 1 d . . . . .
H19 H 0.5291 0.4414 0.7096 0.026 Uiso 1 1 calc R U . . .
C20 C 0.73006(17) 0.24225(11) 0.92238(14) 0.0176(3) Uani 1 1 d . . . . .
H20 H 0.8393 0.2547 0.9296 0.021 Uiso 1 1 calc R U . . .
C21 C 0.71215(18) 0.13950(12) 0.90977(14) 0.0197(3) Uani 1 1 d . . . . .
C22 C 0.8294(2) 0.08807(13) 0.86448(16) 0.0273(4) Uani 1 1 d . . . . .
H22 H 0.9191 0.1173 0.8416 0.033 Uiso 1 1 calc R U . . .
C23 C 0.8157(3) -0.00603(14) 0.85256(19) 0.0354(5) Uani 1 1 d . . . . .
H23 H 0.8958 -0.0407 0.8211 0.043 Uiso 1 1 calc R U . . .
C24 C 0.6859(3) -0.04884(13) 0.88639(19) 0.0347(5) Uani 1 1 d . . . . .
H24 H 0.6760 -0.1128 0.8770 0.042 Uiso 1 1 calc R U . . .
C25 C 0.5706(2) 0.00152(14) 0.93396(18) 0.0314(4) Uani 1 1 d . . . . .
H25 H 0.4823 -0.0281 0.9593 0.038 Uiso 1 1 calc R U . . .
C26 C 0.5831(2) 0.09520(13) 0.94490(16) 0.0252(4) Uani 1 1 d . . . . .
H26 H 0.5028 0.1294 0.9767 0.030 Uiso 1 1 calc R U . . .
C27 C 0.74661(19) 0.31366(12) 1.12652(15) 0.0206(3) Uani 1 1 d . . . . .
C28 C 0.7124(3) 0.39695(14) 1.31853(17) 0.0337(5) Uani 1 1 d . . . . .
C29 C 0.5772(3) 0.4063(2) 1.3986(2) 0.0553(7) Uani 1 1 d . . . . .
H29 H 0.4949 0.4327 1.3502 0.083 Uiso 1 1 calc R U . . .
H29A H 0.6010 0.4461 1.4686 0.083 Uiso 1 1 calc R U . . .
H29B H 0.5480 0.3462 1.4289 0.083 Uiso 1 1 calc R U . . .
C30 C 0.7567(3) 0.48790(14) 1.2629(2) 0.0461(6) Uani 1 1 d . . . . .
H30 H 0.8368 0.4784 1.2042 0.069 Uiso 1 1 calc R U . . .
H30A H 0.7913 0.5289 1.3285 0.069 Uiso 1 1 calc R U . . .
H30B H 0.6705 0.5149 1.2202 0.069 Uiso 1 1 calc R U . . .
C31 C 0.8406(3) 0.35246(15) 1.38910(17) 0.0359(5) Uani 1 1 d . . . . .
H31 H 0.8139 0.2897 1.4098 0.054 Uiso 1 1 calc R U . . .
H31A H 0.8612 0.3867 1.4649 0.054 Uiso 1 1 calc R U . . .
H31B H 0.9295 0.3523 1.3381 0.054 Uiso 1 1 calc R U . . .
Cl1 Cl 0.78660(6) 0.70123(3) 0.85798(5) 0.04328(16) Uani 1 1 d . . . . .
O2 O 0.56658(14) 0.10727(10) 0.47316(12) 0.0323(3) Uani 1 1 d . . . . .
O4 O 0.87999(14) 0.32356(9) 1.12503(11) 0.0276(3) Uani 1 1 d . . . . .
O5 O 0.65611(14) 0.33654(9) 1.21875(11) 0.0269(3) Uani 1 1 d . . . . .
 
loop_
 _atom_site_aniso_label
 _atom_site_aniso_U_11
 _atom_site_aniso_U_22
 _atom_site_aniso_U_33
 _atom_site_aniso_U_23
 _atom_site_aniso_U_13
 _atom_site_aniso_U_12
O1 0.0150(6) 0.0327(7) 0.0220(6) -0.0051(5) 0.0017(4) -0.0003(5)
O3 0.0190(6) 0.0248(6) 0.0205(6) -0.0065(5) 0.0022(4) 0.0018(5)
N1 0.0145(6) 0.0226(7) 0.0183(6) -0.0018(6) 0.0003(5) 0.0012(6)
N2 0.0185(7) 0.0233(7) 0.0180(7) -0.0030(6) 0.0025(5) -0.0005(6)
C1 0.0171(8) 0.0201(8) 0.0163(7) 0.0001(6) -0.0010(6) 0.0013(6)
C2 0.0166(7) 0.0209(8) 0.0163(7) -0.0010(6) 0.0006(6) 0.0007(6)
C3 0.0174(8) 0.0174(7) 0.0184(7) 0.0015(6) 0.0014(6) 0.0003(6)
C4 0.0195(8) 0.0225(8) 0.0235(8) -0.0013(7) 0.0042(6) 0.0021(7)
C5 0.0176(8) 0.0227(9) 0.0331(9) -0.0003(7) 0.0051(7) 0.0020(7)
C6 0.0156(8) 0.0240(9) 0.0335(9) 0.0002(7) -0.0016(7) -0.0009(7)
C7 0.0192(8) 0.0219(8) 0.0262(8) -0.0031(7) -0.0022(6) -0.0003(7)
C8 0.0159(7) 0.0178(8) 0.0200(8) 0.0010(6) 0.0021(6) 0.0013(6)
C9 0.0202(8) 0.0239(8) 0.0178(8) -0.0022(7) 0.0013(6) 0.0003(7)
C10 0.0248(9) 0.0267(9) 0.0214(8) -0.0073(7) 0.0027(7) 0.0052(7)
C11 0.0250(9) 0.0355(10) 0.0278(9) -0.0080(8) 0.0028(7) 0.0051(8)
C12 0.0401(11) 0.0261(10) 0.0418(11) -0.0087(8) 0.0061(9) 0.0022(8)
C13 0.0306(10) 0.0492(13) 0.0220(9) -0.0078(9) 0.0016(7) 0.0088(9)
C14 0.0178(8) 0.0221(9) 0.0157(7) -0.0011(6) 0.0044(6) 0.0000(7)
C15 0.0209(8) 0.0256(9) 0.0201(8) 0.0029(7) -0.0005(6) -0.0032(7)
C16 0.0279(9) 0.0303(10) 0.0191(8) 0.0010(7) -0.0015(7) -0.0096(7)
C17 0.0338(10) 0.0196(9) 0.0241(8) -0.0017(7) 0.0074(7) -0.0051(7)
C18 0.0241(9) 0.0248(9) 0.0293(9) 0.0037(7) 0.0036(7) 0.0035(7)
C19 0.0191(8) 0.0252(9) 0.0216(8) 0.0000(7) 0.0002(6) -0.0009(7)
C20 0.0161(7) 0.0204(8) 0.0162(7) -0.0010(6) 0.0004(6) 0.0013(6)
C21 0.0238(8) 0.0213(8) 0.0140(7) 0.0003(6) -0.0028(6) 0.0024(7)
C22 0.0279(9) 0.0286(10) 0.0254(9) 0.0013(8) 0.0028(7) 0.0061(8)
C23 0.0493(13) 0.0249(10) 0.0323(10) -0.0009(8) 0.0076(9) 0.0122(9)
C24 0.0553(13) 0.0182(9) 0.0306(10) 0.0018(7) 0.0022(9) 0.0014(9)
C25 0.0385(11) 0.0251(9) 0.0306(9) 0.0044(8) 0.0005(8) -0.0050(8)
C26 0.0285(9) 0.0227(9) 0.0244(8) 0.0010(7) 0.0002(7) 0.0016(7)
C27 0.0266(9) 0.0184(8) 0.0169(7) 0.0022(6) -0.0012(6) 0.0015(7)
C28 0.0523(12) 0.0293(10) 0.0193(9) -0.0091(8) -0.0061(8) 0.0071(9)
C29 0.0658(16) 0.0739(19) 0.0263(11) -0.0179(11) 0.0030(10) 0.0215(14)
C30 0.0749(16) 0.0249(10) 0.0375(11) -0.0055(9) -0.0214(11) 0.0053(10)
C31 0.0574(13) 0.0291(10) 0.0209(9) -0.0003(8) -0.0089(9) -0.0009(10)
Cl1 0.0582(3) 0.0206(2) 0.0511(3) -0.0036(2) 0.0017(2) -0.0090(2)
O2 0.0216(6) 0.0436(8) 0.0317(7) -0.0190(6) -0.0005(5) -0.0011(6)
O4 0.0261(6) 0.0338(7) 0.0226(6) -0.0008(5) -0.0035(5) -0.0028(5)
O5 0.0336(7) 0.0295(7) 0.0176(6) -0.0067(5) 0.0026(5) 0.0007(5)
 
_geom_special_details
;
 All esds (except the esd in the dihedral angle between two l.s. planes)
 are estimated using the full covariance matrix.  The cell esds are taken
 into account individually in the estimation of esds in distances, angles
 and torsion angles; correlations between esds in cell parameters are only
 used when they are defined by crystal symmetry.  An approximate (isotropic)
 treatment of cell esds is used for estimating esds involving l.s. planes.
;
 
loop_
 _geom_bond_atom_site_label_1
 _geom_bond_atom_site_label_2
 _geom_bond_distance
 _geom_bond_site_symmetry_2
 _geom_bond_publ_flag
O1 C1 1.202(2) . ?
O3 C9 1.317(2) . ?
O3 C10 1.495(2) . ?
N1 C9 1.413(2) . ?
N1 C1 1.415(2) . ?
N1 C8 1.435(2) . ?
N2 C27 1.362(2) . ?
N2 C20 1.446(2) . ?
N2 H2 0.83(2) . ?
C1 C2 1.546(2) . ?
C2 C3 1.509(2) . ?
C2 C14 1.535(2) . ?
C2 C20 1.582(2) . ?
C3 C4 1.388(2) . ?
C3 C8 1.391(2) . ?
C4 C5 1.392(2) . ?
C4 H4 0.9500 . ?
C5 C6 1.387(3) . ?
C5 H5 0.9500 . ?
C6 C7 1.390(3) . ?
C6 H6 0.9500 . ?
C7 C8 1.388(2) . ?
C7 H7 0.9500 . ?
C9 O2 1.203(2) . ?
C10 C11 1.516(3) . ?
C10 C12 1.516(3) . ?
C10 C13 1.524(3) . ?
C11 H11 0.9800 . ?
C11 H11A 0.9800 . ?
C11 H11B 0.9800 . ?
C12 H12 0.9800 . ?
C12 H12A 0.9800 . ?
C12 H12B 0.9800 . ?
C13 H13 0.9800 . ?
C13 H13A 0.9800 . ?
C13 H13B 0.9800 . ?
C14 C19 1.394(2) . ?
C14 C15 1.399(2) . ?
C15 C16 1.385(3) . ?
C15 H15 0.9500 . ?
C16 C17 1.376(3) . ?
C16 H16 0.9500 . ?
C17 C18 1.382(3) . ?
C17 Cl1 1.7453(19) . ?
C18 C19 1.390(3) . ?
C18 H18 0.9500 . ?
C19 H19 0.9500 . ?
C20 C21 1.525(2) . ?
C20 H20 1.0000 . ?
C21 C26 1.389(3) . ?
C21 C22 1.394(3) . ?
C22 C23 1.394(3) . ?
C22 H22 0.9500 . ?
C23 C24 1.381(3) . ?
C23 H23 0.9500 . ?
C24 C25 1.382(3) . ?
C24 H24 0.9500 . ?
C25 C26 1.386(3) . ?
C25 H25 0.9500 . ?
C26 H26 0.9500 . ?
C27 O4 1.208(2) . ?
C27 O5 1.344(2) . ?
C28 O5 1.484(2) . ?
C28 C29 1.513(3) . ?
C28 C31 1.521(3) . ?
C28 C30 1.523(3) . ?
C29 H29 0.9800 . ?
C29 H29A 0.9800 . ?
C29 H29B 0.9800 . ?
C30 H30 0.9800 . ?
C30 H30A 0.9800 . ?
C30 H30B 0.9800 . ?
C31 H31 0.9800 . ?
C31 H31A 0.9800 . ?
C31 H31B 0.9800 . ?
 
loop_
 _geom_angle_atom_site_label_1
 _geom_angle_atom_site_label_2
 _geom_angle_atom_site_label_3
 _geom_angle
 _geom_angle_site_symmetry_1
 _geom_angle_site_symmetry_3
 _geom_angle_publ_flag
C9 O3 C10 119.97(13) . . ?
C9 N1 C1 127.53(13) . . ?
C9 N1 C8 122.38(13) . . ?
C1 N1 C8 109.64(13) . . ?
C27 N2 C20 121.98(14) . . ?
C27 N2 H2 115.8(16) . . ?
C20 N2 H2 121.8(16) . . ?
O1 C1 N1 127.20(15) . . ?
O1 C1 C2 124.74(14) . . ?
N1 C1 C2 108.06(13) . . ?
C3 C2 C14 113.42(13) . . ?
C3 C2 C1 101.98(13) . . ?
C14 C2 C1 110.70(13) . . ?
C3 C2 C20 112.67(13) . . ?
C14 C2 C20 111.95(13) . . ?
C1 C2 C20 105.35(12) . . ?
C4 C3 C8 119.88(15) . . ?
C4 C3 C2 129.44(15) . . ?
C8 C3 C2 110.61(14) . . ?
C3 C4 C5 119.04(16) . . ?
C3 C4 H4 120.5 . . ?
C5 C4 H4 120.5 . . ?
C6 C5 C4 120.30(16) . . ?
C6 C5 H5 119.9 . . ?
C4 C5 H5 119.9 . . ?
C5 C6 C7 121.36(16) . . ?
C5 C6 H6 119.3 . . ?
C7 C6 H6 119.3 . . ?
C8 C7 C6 117.67(16) . . ?
C8 C7 H7 121.2 . . ?
C6 C7 H7 121.2 . . ?
C7 C8 C3 121.72(15) . . ?
C7 C8 N1 128.90(15) . . ?
C3 C8 N1 109.30(14) . . ?
O2 C9 O3 127.34(16) . . ?
O2 C9 N1 121.46(15) . . ?
O3 C9 N1 111.20(13) . . ?
O3 C10 C11 101.23(13) . . ?
O3 C10 C12 109.25(15) . . ?
C11 C10 C12 111.62(16) . . ?
O3 C10 C13 110.55(15) . . ?
C11 C10 C13 110.60(16) . . ?
C12 C10 C13 112.99(17) . . ?
C10 C11 H11 109.5 . . ?
C10 C11 H11A 109.5 . . ?
H11 C11 H11A 109.5 . . ?
C10 C11 H11B 109.5 . . ?
H11 C11 H11B 109.5 . . ?
H11A C11 H11B 109.5 . . ?
C10 C12 H12 109.5 . . ?
C10 C12 H12A 109.5 . . ?
H12 C12 H12A 109.5 . . ?
C10 C12 H12B 109.5 . . ?
H12 C12 H12B 109.5 . . ?
H12A C12 H12B 109.5 . . ?
C10 C13 H13 109.5 . . ?
C10 C13 H13A 109.5 . . ?
H13 C13 H13A 109.5 . . ?
C10 C13 H13B 109.5 . . ?
H13 C13 H13B 109.5 . . ?
H13A C13 H13B 109.5 . . ?
C19 C14 C15 117.63(16) . . ?
C19 C14 C2 120.54(14) . . ?
C15 C14 C2 121.84(15) . . ?
C16 C15 C14 121.10(17) . . ?
C16 C15 H15 119.5 . . ?
C14 C15 H15 119.5 . . ?
C17 C16 C15 119.53(16) . . ?
C17 C16 H16 120.2 . . ?
C15 C16 H16 120.2 . . ?
C16 C17 C18 121.19(17) . . ?
C16 C17 Cl1 119.37(14) . . ?
C18 C17 Cl1 119.43(15) . . ?
C17 C18 C19 118.68(17) . . ?
C17 C18 H18 120.7 . . ?
C19 C18 H18 120.7 . . ?
C18 C19 C14 121.74(16) . . ?
C18 C19 H19 119.1 . . ?
C14 C19 H19 119.1 . . ?
N2 C20 C21 112.87(13) . . ?
N2 C20 C2 109.83(13) . . ?
C21 C20 C2 113.15(13) . . ?
N2 C20 H20 106.9 . . ?
C21 C20 H20 106.9 . . ?
C2 C20 H20 106.9 . . ?
C26 C21 C22 118.86(17) . . ?
C26 C21 C20 121.80(15) . . ?
C22 C21 C20 119.31(16) . . ?
C21 C22 C23 120.31(19) . . ?
C21 C22 H22 119.8 . . ?
C23 C22 H22 119.8 . . ?
C24 C23 C22 120.05(19) . . ?
C24 C23 H23 120.0 . . ?
C22 C23 H23 120.0 . . ?
C23 C24 C25 119.90(18) . . ?
C23 C24 H24 120.0 . . ?
C25 C24 H24 120.0 . . ?
C24 C25 C26 120.23(19) . . ?
C24 C25 H25 119.9 . . ?
C26 C25 H25 119.9 . . ?
C25 C26 C21 120.61(18) . . ?
C25 C26 H26 119.7 . . ?
C21 C26 H26 119.7 . . ?
O4 C27 O5 126.38(15) . . ?
O4 C27 N2 124.73(16) . . ?
O5 C27 N2 108.88(14) . . ?
O5 C28 C29 101.97(18) . . ?
O5 C28 C31 110.93(16) . . ?
C29 C28 C31 111.00(18) . . ?
O5 C28 C30 108.87(15) . . ?
C29 C28 C30 111.5(2) . . ?
C31 C28 C30 112.1(2) . . ?
C28 C29 H29 109.5 . . ?
C28 C29 H29A 109.5 . . ?
H29 C29 H29A 109.5 . . ?
C28 C29 H29B 109.5 . . ?
H29 C29 H29B 109.5 . . ?
H29A C29 H29B 109.5 . . ?
C28 C30 H30 109.5 . . ?
C28 C30 H30A 109.5 . . ?
H30 C30 H30A 109.5 . . ?
C28 C30 H30B 109.5 . . ?
H30 C30 H30B 109.5 . . ?
H30A C30 H30B 109.5 . . ?
C28 C31 H31 109.5 . . ?
C28 C31 H31A 109.5 . . ?
H31 C31 H31A 109.5 . . ?
C28 C31 H31B 109.5 . . ?
H31 C31 H31B 109.5 . . ?
H31A C31 H31B 109.5 . . ?
C27 O5 C28 119.43(15) . . ?
 
loop_
 _geom_torsion_atom_site_label_1
 _geom_torsion_atom_site_label_2
 _geom_torsion_atom_site_label_3
 _geom_torsion_atom_site_label_4
 _geom_torsion
 _geom_torsion_site_symmetry_1
 _geom_torsion_site_symmetry_2
 _geom_torsion_site_symmetry_3
 _geom_torsion_site_symmetry_4
 _geom_torsion_publ_flag
C9 N1 C1 O1 13.7(3) . . . . ?
C8 N1 C1 O1 -173.95(16) . . . . ?
C9 N1 C1 C2 -165.67(15) . . . . ?
C8 N1 C1 C2 6.70(17) . . . . ?
O1 C1 C2 C3 174.94(16) . . . . ?
N1 C1 C2 C3 -5.68(16) . . . . ?
O1 C1 C2 C14 54.0(2) . . . . ?
N1 C1 C2 C14 -126.65(14) . . . . ?
O1 C1 C2 C20 -67.2(2) . . . . ?
N1 C1 C2 C20 112.15(14) . . . . ?
C14 C2 C3 C4 -55.0(2) . . . . ?
C1 C2 C3 C4 -174.04(17) . . . . ?
C20 C2 C3 C4 73.5(2) . . . . ?
C14 C2 C3 C8 121.82(15) . . . . ?
C1 C2 C3 C8 2.77(17) . . . . ?
C20 C2 C3 C8 -109.69(15) . . . . ?
C8 C3 C4 C5 0.5(2) . . . . ?
C2 C3 C4 C5 177.03(16) . . . . ?
C3 C4 C5 C6 -1.6(3) . . . . ?
C4 C5 C6 C7 1.2(3) . . . . ?
C5 C6 C7 C8 0.4(3) . . . . ?
C6 C7 C8 C3 -1.5(3) . . . . ?
C6 C7 C8 N1 -178.04(16) . . . . ?
C4 C3 C8 C7 1.1(2) . . . . ?
C2 C3 C8 C7 -176.03(15) . . . . ?
C4 C3 C8 N1 178.25(15) . . . . ?
C2 C3 C8 N1 1.10(18) . . . . ?
C9 N1 C8 C7 -15.3(3) . . . . ?
C1 N1 C8 C7 171.87(17) . . . . ?
C9 N1 C8 C3 167.85(14) . . . . ?
C1 N1 C8 C3 -4.99(18) . . . . ?
C10 O3 C9 O2 -3.4(3) . . . . ?
C10 O3 C9 N1 176.45(13) . . . . ?
C1 N1 C9 O2 177.90(17) . . . . ?
C8 N1 C9 O2 6.4(3) . . . . ?
C1 N1 C9 O3 -2.0(2) . . . . ?
C8 N1 C9 O3 -173.47(14) . . . . ?
C9 O3 C10 C11 -179.86(15) . . . . ?
C9 O3 C10 C12 -62.0(2) . . . . ?
C9 O3 C10 C13 62.9(2) . . . . ?
C3 C2 C14 C19 -22.3(2) . . . . ?
C1 C2 C14 C19 91.58(17) . . . . ?
C20 C2 C14 C19 -151.20(15) . . . . ?
C3 C2 C14 C15 157.69(15) . . . . ?
C1 C2 C14 C15 -88.39(18) . . . . ?
C20 C2 C14 C15 28.8(2) . . . . ?
C19 C14 C15 C16 3.7(3) . . . . ?
C2 C14 C15 C16 -176.34(16) . . . . ?
C14 C15 C16 C17 -1.7(3) . . . . ?
C15 C16 C17 C18 -1.7(3) . . . . ?
C15 C16 C17 Cl1 179.65(14) . . . . ?
C16 C17 C18 C19 2.9(3) . . . . ?
Cl1 C17 C18 C19 -178.45(14) . . . . ?
C17 C18 C19 C14 -0.7(3) . . . . ?
C15 C14 C19 C18 -2.5(2) . . . . ?
C2 C14 C19 C18 177.57(16) . . . . ?
C27 N2 C20 C21 112.54(17) . . . . ?
C27 N2 C20 C2 -120.19(16) . . . . ?
C3 C2 C20 N2 -70.48(16) . . . . ?
C14 C2 C20 N2 58.78(17) . . . . ?
C1 C2 C20 N2 179.16(13) . . . . ?
C3 C2 C20 C21 56.65(18) . . . . ?
C14 C2 C20 C21 -174.10(13) . . . . ?
C1 C2 C20 C21 -53.72(17) . . . . ?
N2 C20 C21 C26 37.3(2) . . . . ?
C2 C20 C21 C26 -88.17(18) . . . . ?
N2 C20 C21 C22 -141.15(15) . . . . ?
C2 C20 C21 C22 93.35(17) . . . . ?
C26 C21 C22 C23 1.3(3) . . . . ?
C20 C21 C22 C23 179.78(16) . . . . ?
C21 C22 C23 C24 -0.4(3) . . . . ?
C22 C23 C24 C25 -1.1(3) . . . . ?
C23 C24 C25 C26 1.7(3) . . . . ?
C24 C25 C26 C21 -0.8(3) . . . . ?
C22 C21 C26 C25 -0.6(2) . . . . ?
C20 C21 C26 C25 -179.13(16) . . . . ?
C20 N2 C27 O4 4.1(3) . . . . ?
C20 N2 C27 O5 -176.59(14) . . . . ?
O4 C27 O5 C28 14.2(3) . . . . ?
N2 C27 O5 C28 -165.11(14) . . . . ?
C29 C28 O5 C27 178.81(17) . . . . ?
C31 C28 O5 C27 -62.9(2) . . . . ?
C30 C28 O5 C27 60.9(2) . . . . ?
 
_refine_diff_density_max    0.237
_refine_diff_density_min   -0.295
_refine_diff_density_rms    0.091

_shelx_res_file
;

    5Y17kato.res created by SHELXL-2014/7

TITL 5Y17kato_abs
REM  Yadorkari-X generated
CELL 0.71075 8.9878 14.6983 10.8669 90.0000 90.9830 90.0000
ZERR 2.0 0.0010 0.0018 0.0013 0.0000 0.0030 0.0000
LATT -1
SYMM -X, 1/2+Y, -Z
REM  SPGR P21 monoclinic
SFAC C H N O Cl
UNIT 62 66 4 10 2
SIZE 0.30 0.20 0.10
TEMP -150.0
L.S. 10
FMAP 2
PLAN -25
ACTA
CONF
LIST 4
BOND $H
MERG 2
OMIT -10.000000 51.000000

WGHT    0.041500    0.130900
EXTI    0.074744
FVAR       1.78930
O1    4    0.881379    0.259572    0.676840    11.00000    0.01502    0.03271 =
         0.02195   -0.00506    0.00169   -0.00026
O3    4    0.811271    0.132811    0.509284    11.00000    0.01902    0.02476 =
         0.02048   -0.00651    0.00217    0.00183
N1    3    0.642447    0.207820    0.621707    11.00000    0.01448    0.02261 =
         0.01834   -0.00185    0.00027    0.00120
N2    3    0.663253    0.277917    1.032503    11.00000    0.01848    0.02328 =
         0.01798   -0.00301    0.00247   -0.00046
H2    2    0.572618    0.272091    1.045840    11.00000    0.02986
C1    1    0.750111    0.253981    0.694886    11.00000    0.01708    0.02015 =
         0.01630    0.00013   -0.00098    0.00131
C2    1    0.670244    0.296482    0.805866    11.00000    0.01661    0.02086 =
         0.01634   -0.00101    0.00062    0.00074
C3    1    0.509144    0.276172    0.775751    11.00000    0.01741    0.01739 =
         0.01841    0.00152    0.00144    0.00032
C4    1    0.381894    0.303885    0.835881    11.00000    0.01952    0.02247 =
         0.02351   -0.00129    0.00417    0.00211
AFIX  43
H4    2    0.389328    0.338827    0.909275    11.00000   -1.20000
AFIX   0
C5    1    0.243235    0.279742    0.787092    11.00000    0.01762    0.02273 =
         0.03312   -0.00025    0.00514    0.00201
AFIX  43
H5    2    0.155368    0.296948    0.828519    11.00000   -1.20000
AFIX   0
C6    1    0.232782    0.230690    0.678297    11.00000    0.01556    0.02397 =
         0.03354    0.00023   -0.00162   -0.00088
AFIX  43
H6    2    0.137319    0.215737    0.645299    11.00000   -1.20000
AFIX   0
C7    1    0.359142    0.202934    0.616496    11.00000    0.01925    0.02189 =
         0.02624   -0.00310   -0.00221   -0.00028
AFIX  43
H7    2    0.351615    0.169623    0.541731    11.00000   -1.20000
AFIX   0
C8    1    0.496616    0.225594    0.667849    11.00000    0.01592    0.01784 =
         0.02004    0.00098    0.00205    0.00127
C9    1    0.667921    0.144147    0.527001    11.00000    0.02023    0.02389 =
         0.01779   -0.00223    0.00135    0.00027
C10   1    0.863168    0.064158    0.417974    11.00000    0.02477    0.02672 =
         0.02138   -0.00732    0.00272    0.00522
C11   1    1.030599    0.075020    0.429461    11.00000    0.02504    0.03551 =
         0.02785   -0.00803    0.00281    0.00511
AFIX 137
H11   2    1.058444    0.136889    0.405362    11.00000   -1.50000
H11A  2    1.079207    0.031071    0.375531    11.00000   -1.50000
H11B  2    1.062360    0.064122    0.514916    11.00000   -1.50000
AFIX   0
C12   1    0.813625   -0.029839    0.457656    11.00000    0.04006    0.02606 =
         0.04182   -0.00869    0.00612    0.00224
AFIX 137
H12   2    0.840664   -0.039262    0.544471    11.00000   -1.50000
H12A  2    0.862698   -0.075890    0.407303    11.00000   -1.50000
H12B  2    0.705494   -0.035109    0.446839    11.00000   -1.50000
AFIX   0
C13   1    0.808930    0.089104    0.288642    11.00000    0.03056    0.04916 =
         0.02203   -0.00784    0.00160    0.00879
AFIX 137
H13   2    0.700236    0.084238    0.283930    11.00000   -1.50000
H13A  2    0.852959    0.047461    0.228980    11.00000   -1.50000
H13B  2    0.838727    0.151652    0.269872    11.00000   -1.50000
AFIX   0
C14   1    0.704258    0.398605    0.815447    11.00000    0.01779    0.02213 =
         0.01566   -0.00110    0.00441   -0.00004
C15   1    0.828007    0.431421    0.881544    11.00000    0.02086    0.02562 =
         0.02008    0.00294   -0.00048   -0.00319
AFIX  43
H15   2    0.896337    0.389543    0.917744    11.00000   -1.20000
AFIX   0
C16   1    0.852527    0.523959    0.895065    11.00000    0.02790    0.03034 =
         0.01914    0.00104   -0.00155   -0.00962
AFIX  43
H16   2    0.935517    0.545321    0.942044    11.00000   -1.20000
AFIX   0
C17   1    0.755834    0.584714    0.839973    11.00000    0.03377    0.01956 =
         0.02405   -0.00166    0.00739   -0.00508
C18   1    0.636566    0.555145    0.768649    11.00000    0.02410    0.02484 =
         0.02925    0.00366    0.00363    0.00354
AFIX  43
H18   2    0.572953    0.597536    0.727900    11.00000   -1.20000
AFIX   0
C19   1    0.611548    0.462172    0.757727    11.00000    0.01914    0.02525 =
         0.02163    0.00004    0.00016   -0.00088
AFIX  43
H19   2    0.529072    0.441389    0.709646    11.00000   -1.20000
AFIX   0
C20   1    0.730063    0.242249    0.922381    11.00000    0.01614    0.02038 =
         0.01623   -0.00104    0.00040    0.00128
AFIX  13
H20   2    0.839256    0.254679    0.929569    11.00000   -1.20000
AFIX   0
C21   1    0.712149    0.139500    0.909771    11.00000    0.02380    0.02127 =
         0.01398    0.00026   -0.00280    0.00243
C22   1    0.829425    0.088074    0.864484    11.00000    0.02793    0.02864 =
         0.02538    0.00134    0.00281    0.00613
AFIX  43
H22   2    0.919118    0.117267    0.841634    11.00000   -1.20000
AFIX   0
C23   1    0.815732   -0.006031    0.852556    11.00000    0.04934    0.02491 =
         0.03230   -0.00095    0.00758    0.01221
AFIX  43
H23   2    0.895769   -0.040719    0.821128    11.00000   -1.20000
AFIX   0
C24   1    0.685940   -0.048835    0.886386    11.00000    0.05526    0.01823 =
         0.03058    0.00184    0.00221    0.00141
AFIX  43
H24   2    0.675989   -0.112815    0.876963    11.00000   -1.20000
AFIX   0
C25   1    0.570565    0.001519    0.933961    11.00000    0.03850    0.02513 =
         0.03064    0.00438    0.00046   -0.00501
AFIX  43
H25   2    0.482306   -0.028148    0.959268    11.00000   -1.20000
AFIX   0
C26   1    0.583141    0.095196    0.944899    11.00000    0.02846    0.02265 =
         0.02444    0.00104    0.00017    0.00159
AFIX  43
H26   2    0.502780    0.129399    0.976713    11.00000   -1.20000
AFIX   0
C27   1    0.746613    0.313660    1.126522    11.00000    0.02656    0.01838 =
         0.01693    0.00215   -0.00119    0.00152
C28   1    0.712418    0.396946    1.318529    11.00000    0.05226    0.02929 =
         0.01935   -0.00914   -0.00605    0.00712
C29   1    0.577151    0.406325    1.398610    11.00000    0.06578    0.07395 =
         0.02632   -0.01790    0.00302    0.02155
AFIX 137
H29   2    0.494893    0.432697    1.350186    11.00000   -1.50000
H29A  2    0.600989    0.446121    1.468568    11.00000   -1.50000
H29B  2    0.547986    0.346232    1.428928    11.00000   -1.50000
AFIX   0
C30   1    0.756718    0.487904    1.262892    11.00000    0.07493    0.02492 =
         0.03755   -0.00553   -0.02144    0.00529
AFIX 137
H30   2    0.836834    0.478410    1.204208    11.00000   -1.50000
H30A  2    0.791302    0.528931    1.328462    11.00000   -1.50000
H30B  2    0.670523    0.514895    1.220206    11.00000   -1.50000
AFIX   0
C31   1    0.840638    0.352459    1.389096    11.00000    0.05745    0.02906 =
         0.02086   -0.00030   -0.00894   -0.00091
AFIX 137
H31   2    0.813877    0.289729    1.409788    11.00000   -1.50000
H31A  2    0.861168    0.386673    1.464906    11.00000   -1.50000
H31B  2    0.929484    0.352312    1.338064    11.00000   -1.50000
AFIX   0
CL1   5    0.786602    0.701232    0.857978    11.00000    0.05817    0.02055 =
         0.05115   -0.00358    0.00165   -0.00897
O2    4    0.566577    0.107270    0.473161    11.00000    0.02162    0.04358 =
         0.03166   -0.01899   -0.00054   -0.00114
O4    4    0.879987    0.323562    1.125033    11.00000    0.02611    0.03378 =
         0.02264   -0.00077   -0.00354   -0.00282
O5    4    0.656111    0.336538    1.218751    11.00000    0.03359    0.02953 =
         0.01762   -0.00666    0.00260    0.00070

HKLF 4 1 1 0 0 0 1 0 0 0 1

REM  5Y17kato_abs
REM R1 =  0.0241 for    4785 Fo > 4sig(Fo)  and  0.0244 for all    4860 data
REM    363 parameters refined using      1 restraints

END

WGHT      0.0415      0.1309

REM Highest difference peak  0.237,  deepest hole -0.295,  1-sigma level  0.091
Q1    1   0.4601  0.2772  0.8135  11.00000  0.05    0.24
Q2    1   0.4967  0.0749  0.7537  11.00000  0.05    0.22
Q3    1   0.4937  0.2411  1.3658  11.00000  0.05    0.21
Q4    1   0.5015  0.2618  0.7235  11.00000  0.05    0.21
Q5    1   0.5100  0.0450  0.6533  11.00000  0.05    0.20
Q6    1   1.0049  0.0733  0.6858  11.00000  0.05    0.20
Q7    1   0.9815 -0.0838  0.3850  11.00000  0.05    0.20
Q8    1   0.9958  0.1350  0.8227  11.00000  0.05    0.20
Q9    1   0.4808  0.0933  0.6561  11.00000  0.05    0.20
Q10   1   0.5421  0.3294  1.1782  11.00000  0.05    0.20
Q11   1   0.9526  0.3206  1.0617  11.00000  0.05    0.20
Q12   1   0.9893 -0.1045  0.4647  11.00000  0.05    0.19
Q13   1   1.0050  0.0376  0.6228  11.00000  0.05    0.19
Q14   1   0.5006  0.4391  0.7460  11.00000  0.05    0.19
Q15   1   0.5212  0.3903  0.6039  11.00000  0.05    0.19
Q16   1   0.4739  0.1327  0.7963  11.00000  0.05    0.19
Q17   1   1.0210  0.3390  1.0275  11.00000  0.05    0.19
Q18   1   0.5793  0.5146  0.7931  11.00000  0.05    0.19
Q19   1   1.0066  0.2187  0.4042  11.00000  0.05    0.19
Q20   1   0.5544  0.0753  0.2039  11.00000  0.05    0.18
Q21   1   0.5328  0.4482  0.6558  11.00000  0.05    0.18
Q22   1   0.4985  0.5737  0.7591  11.00000  0.05    0.18
Q23   1   0.5230  0.2138  1.2062  11.00000  0.05    0.18
Q24   1   1.0292  0.2369  0.9195  11.00000  0.05    0.18
Q25   1   0.9761  0.2744  1.4316  11.00000  0.05    0.18
;
_shelx_res_checksum   53360

_shelx_hkl_file
;
   0   0   2 2724.31   31.66
   0   0   315102.70  131.88
   0   0   4 7451.88   77.67
   0   0  -5 2415.86   29.07
   0   0   5 2600.36   30.70
   0   0  -5 2577.41   30.88
   0   0   5 2507.84   31.12
   0   0  -6  250.40    7.65
   0   0   6  249.68    7.08
   0   0  -6  249.90    7.42
   0   0   6  249.56    7.17
   0   0  -7    0.60    2.17
   0   0  -7    0.51    1.94
   0   0   7    1.05    1.81
   0   0  -8  256.21    7.16
   0   0   8  247.57    7.35
   0   0   8  252.26    8.30
   0   0  -9  105.85    5.02
   0   0   9  105.74    5.43
   0   0 -10   52.36    4.14
   0   0 -11 1754.42   19.10
   0   0 -12  148.33    6.02
   0   0 -13  217.55    6.78
   0   0 -14   78.43    5.10
   0  -1   2 4051.11   43.94
   0  -1  -2 4123.82   44.60
   0   1   2 4314.93   48.25
   0   1  -3 4226.63   45.65
   0  -1   3 4327.31   45.97
   0  -1   3 4210.28   44.96
   0  -1   3 4315.55   48.23
   0   1  -4 7263.82   72.33
   0   1   4 7298.89   72.75
   0   1   4 7467.93   76.08
   0   1  -5  594.73   12.31
   0  -1   5  568.81   11.52
   0   1   5  591.20   11.51
   0  -1  -5  581.85   11.22
   0  -1   5  568.91   11.72
   0   1   5  584.63   12.47
   0  -1   5  568.93   12.38
   0   1  -6 2150.63   28.52
   0  -1   6 2189.95   27.56
   0   1   6 2166.83   27.37
   0  -1  -6 2221.60   28.33
   0  -1   6 2134.08   27.70
   0   1   6 2143.67   29.44
   0  -1   6 2159.63   30.74
   0   1  -7 1449.54   22.60
   0  -1  -7 1360.72   21.74
   0  -1  -7 1456.40   23.04
   0  -1   7 1387.51   20.93
   0   1   7 1425.04   23.32
   0  -1   7 1430.51   23.73
   0   1  -8 2430.35   22.28
   0  -1  -8 2422.34   21.72
   0  -1  -8 2419.16   24.49
   0  -1   8 2462.28   22.29
   0   1   8 2416.34   23.90
   0  -1   8 2439.07   25.58
   0   1  -9 1581.10   19.52
   0  -1  -9 1573.16   19.05
   0  -1  -9 1564.94   21.72
   0  -1   9 1576.06   23.05
   0   1 -10  902.31   13.71
   0  -1 -10  923.88   13.36
   0   1 -11   85.78    4.67
   0  -1 -11   90.95    5.01
   0   1 -12  362.30    9.01
   0  -1 -12  349.04    8.79
   0   1 -13  232.17    7.38
   0  -1 -13  230.74    7.01
   0   1 -14  111.99    5.34
   0  -1 -14  111.22    5.59
   0  -2  -1 4494.93   51.52
   0  -2   1 4371.37   51.46
   0  -2  -1 4454.46   49.32
   0  -2  -1 4485.36   50.61
   0   2  -1 4617.49   50.86
   0   2  -2 7391.55   76.90
   0   2  -3 2872.42   34.80
   0  -2   3 2860.37   33.03
   0  -2   3 2726.31   33.03
   0  -2  -3 2890.02   34.14
   0   2   3 2786.95   35.03
   0  -2   3 2760.30   34.73
   0   2  -4 3366.93   39.45
   0  -2   4 3233.91   36.12
   0  -2   4 3256.09   38.13
   0  -2  -4 3218.56   37.54
   0   2   4 3279.40   40.17
   0  -2   4 3214.17   40.28
   0   2  -5 3580.82   39.39
   0  -2   5 3639.87   38.67
   0  -2   5 3612.33   38.51
   0  -2  -5 3598.69   39.06
   0   2   5 3543.10   41.24
   0  -2   5 3661.12   43.71
   0   2  -6 4532.91   51.16
   0  -2   6 4498.76   48.53
   0  -2   6 4539.75   49.50
   0  -2  -6 4575.00   49.64
   0   2   6 4506.20   52.79
   0  -2   6 4419.09   51.96
   0   2  -7  484.68    9.87
   0  -2  -7  505.55    9.63
   0  -2   7  505.03    9.54
   0   2   7  487.20   11.62
   0  -2   7  505.61   11.74
   0   2  -8  113.80    5.07
   0  -2  -8  122.69    5.13
   0  -2   8  118.52    4.76
   0   2   8  107.61    5.65
   0  -2   8  119.83    5.94
   0   2  -9  880.36   13.83
   0  -2  -9  852.05   12.98
   0  -2  -9  872.22   14.19
   0  -2   9  884.31   16.36
   0   2 -10  366.50    9.04
   0  -2 -10  365.82    8.58
   0  -2 -10  369.04    9.71
   0   2 -11  413.87    9.73
   0  -2 -11  400.61    9.07
   0   2 -12  289.35    8.53
   0  -2 -12  277.85    7.32
   0   2 -13  249.63    7.62
   0  -2 -13  248.10    7.23
   0   2 -14  253.92    7.90
   0  -2 -14  263.33    7.58
   0   3   0   -0.04    1.93
   0  -3   0    0.43    1.85
   0  -3  -112903.13  118.90
   0  -3  -218655.88  163.61
   0   3  -3 6138.99   65.64
   0  -3   3 6095.79   62.23
   0  -3  -3 5952.15   63.23
   0   3   3 6145.03   64.98
   0  -3   3 5907.48   64.84
   0   3  -3 6169.93   63.72
   0   3  -4  428.50   10.27
   0  -3   4  434.61    9.80
   0  -3   4  425.32   10.31
   0  -3  -4  441.41   11.08
   0   3   4  451.23   11.31
   0  -3   4  441.52   12.23
   0   3  -5  873.04   15.64
   0  -3   5  944.67   14.82
   0  -3   5  909.86   15.71
   0  -3  -5  927.86   16.44
   0   3   5  905.44   16.82
   0  -3   5  904.82   16.92
   0   3  -6  260.58    8.07
   0  -3   6  259.94    7.21
   0  -3  -6  253.87    7.12
   0   3   6  247.36    8.73
   0  -3   6  246.04    8.93
   0   3  -7 1208.65   19.91
   0  -3   7 1178.74   19.78
   0  -3  -7 1210.96   18.96
   0   3   7 1206.33   22.03
   0  -3   7 1219.28   22.43
   0   3  -8 1570.79   23.91
   0  -3  -8 1556.74   22.79
   0  -3   8 1547.63   23.18
   0   3   8 1504.68   24.70
   0  -3   8 1581.54   28.26
   0   3  -9 2338.31   22.48
   0  -3  -9 2251.64   21.50
   0  -3   9 2319.54   27.07
   0   3 -10  214.99    7.32
   0  -3 -10  210.04    6.90
   0   3 -11  696.00   12.52
   0  -3 -11  711.76   12.10
   0   3 -12  241.18    7.54
   0  -3 -12  245.23    7.41
   0   3 -13  200.53    7.10
   0  -3 -13  209.09    6.79
   0   4   0 5276.47   59.87
   0  -4   0 5103.59   56.28
   0   4   1 7358.02   76.18
   0  -4  -1 7562.44   78.51
   0   4  -1 7618.49   81.53
   0  -4   1 7592.39   77.47
   0  -4  -1 7426.27   78.65
   0   4   1 7654.35   78.94
   0  -4   1 7299.52   76.50
   0   4  -1 7540.27   77.33
   0  -4  -2 7443.04   76.10
   0   4  -2 7611.55   79.28
   0  -4   2 7591.59   76.10
   0  -4  -2 7506.70   79.38
   0   4   2 7584.91   77.71
   0  -4   2 7396.48   77.51
   0   4  -2 7681.47   78.43
   0   4  -3 6230.02   66.08
   0  -4   3 6370.92   65.51
   0  -4  -3 5993.77   62.33
   0   4   3 6077.16   63.90
   0  -4  -3 6235.43   67.09
   0   4   3 6320.63   66.61
   0  -4   3 5986.43   65.70
   0   4  -3 6380.43   65.97
   0   4  -4 2583.71   31.60
   0  -4   4 2625.66   30.53
   0  -4  -4 2542.60   30.58
   0  -4  -4 2684.38   33.80
   0   4   4 2658.87   33.70
   0  -4   4 2615.98   34.33
   0   4  -4 2725.88   32.87
   0   4  -5 1507.62   23.01
   0  -4   5 1489.49   20.87
   0  -4  -5 1404.00   21.36
   0  -4   5 1408.91   21.53
   0  -4  -5 1470.31   22.52
   0   4   5 1445.43   28.52
   0  -4   5 1483.26   24.25
   0   4  -6  343.94    9.07
   0  -4   6  345.94    8.74
   0  -4  -6  352.03    8.82
   0   4   6  324.04   10.13
   0  -4   6  348.92   10.17
   0   4  -7    6.73    2.61
   0  -4   7    9.98    1.99
   0  -4  -7    7.96    2.11
   0   4   7    7.61    2.48
   0  -4   7    6.02    2.72
   0   4  -8  804.11   15.47
   0  -4   8  785.03   15.02
   0  -4  -8  806.08   14.30
   0   4   8  785.08   17.35
   0  -4   8  802.04   16.58
   0   4  -9  570.92   11.43
   0  -4  -9  572.64   10.31
   0  -4   9  577.94   12.95
   0   4 -10  358.30    9.31
   0  -4 -10  347.85    8.28
   0  -4  10  339.87   10.48
   0   4 -11  270.99    8.41
   0   4 -12   43.29    4.15
   0  -4 -12   41.43    4.59
   0   4 -13  172.37    7.06
   0  -4 -13  172.94    6.23
   0   5   0    0.32    1.88
   0  -5   0   -0.07    2.07
   0   5   1 5536.04   61.12
   0  -5  -1 5738.30   62.50
   0   5  -1 5602.74   63.49
   0  -5   1 5558.10   61.63
   0  -5  -1 5670.10   61.75
   0  -5   1 5621.24   64.45
   0   5   1 5654.67   63.32
   0   5  -1 5566.18   61.21
   0  -5  -2 4042.31   46.58
   0   5  -2 3983.72   47.09
   0  -5   2 4094.94   46.19
   0  -5  -2 4006.11   48.24
   0  -5  -2 3904.71   48.31
   0   5   2 4151.89   47.61
   0  -5   2 3971.04   47.78
   0   5  -2 4186.23   46.90
   0  -5  -3 1644.05   23.15
   0   5  -3 1720.03   24.93
   0  -5   3 1657.52   22.70
   0  -5  -3 1618.79   24.57
   0  -5  -3 1644.54   24.11
   0   5   3 1709.52   25.56
   0  -5   3 1637.75   26.19
   0   5  -3 1729.41   24.47
   0   5  -4 1121.12   19.15
   0  -5   4 1126.77   17.40
   0  -5  -4 1092.98   18.91
   0   5   4 1127.72   18.51
   0  -5  -4 1101.64   18.76
   0   5   4 1151.28   19.63
   0  -5   4 1069.67   19.83
   0   5  -4 1135.12   17.88
   0   5  -5 1193.51   19.74
   0  -5   5 1289.32   19.95
   0  -5  -5 1253.45   19.13
   0  -5  -5 1273.21   20.32
   0   5   5 1217.65   23.45
   0  -5   5 1317.29   23.53
   0   5  -5 1293.81   19.65
   0   5  -6  104.91    5.32
   0  -5  -6   94.88    4.38
   0  -5   6   94.15    4.62
   0  -5  -6   98.36    4.79
   0   5   6  109.22    5.69
   0  -5   6   97.99    5.65
   0   5  -7  109.40    5.06
   0  -5  -7  105.64    4.72
   0  -5   7  111.72    5.34
   0  -5  -7  114.36    4.94
   0   5   7  112.29    5.85
   0  -5   7  113.04    5.72
   0   5  -8  483.36   11.12
   0  -5   8  451.40    9.28
   0  -5  -8  444.48    9.06
   0   5   8  462.57   12.22
   0  -5   8  432.54   14.55
   0   5  -9   68.84    4.69
   0  -5  -9   68.54    3.95
   0  -5   9   66.13    4.78
   0   5 -10  519.40   11.29
   0  -5 -10  533.70   10.03
   0  -5  10  554.52   12.98
   0   5 -11   40.60    4.42
   0   5 -12  548.69   11.68
   0   5 -13  132.51    6.21
   0   6   0 5202.13   61.77
   0  -6   0 5303.39   58.71
   0   6   1 1606.48   25.05
   0  -6  -1 1641.78   25.35
   0   6  -1 1587.22   25.07
   0  -6   1 1714.24   25.73
   0  -6  -1 1683.35   25.58
   0  -6   1 1660.76   25.69
   0   6   1 1637.48   25.33
   0   6  -1 1603.16   24.26
   0   6   2 1352.74   21.80
   0  -6  -2 1341.22   21.57
   0   6  -2 1316.64   22.28
   0  -6   2 1350.97   20.51
   0  -6  -2 1325.47   21.54
   0  -6   2 1319.19   22.48
   0   6   2 1329.55   20.75
   0   6  -2 1369.20   21.36
   0  -6  -3 8150.84   80.04
   0   6  -3 8281.49   81.79
   0  -6   3 8503.45   80.69
   0  -6  -3 7976.99   77.59
   0  -6  -3 7918.65   78.48
   0   6   3 8456.60   82.21
   0  -6   3 8152.82   80.89
   0   6  -3 8385.52   80.13
   0  -6  -4 7475.15   78.71
   0   6  -4 7500.23   79.99
   0  -6   4 7710.38   77.93
   0  -6  -4 7513.86   77.93
   0  -6  -4 7240.97   79.04
   0   6   4 7714.87   80.78
   0  -6   4 7685.10   83.04
   0   6  -4 7774.96   79.42
   0   6  -5 1046.77   18.30
   0  -6  -5 1038.32   16.37
   0  -6  -5 1028.60   17.17
   0   6   5 1034.20   18.53
   0  -6   5  951.32   19.01
   0   6  -5 1020.66   16.27
   0   6  -6  367.07    9.88
   0  -6  -6  352.43    8.28
   0  -6  -6  367.94    9.62
   0   6   6  369.92    9.87
   0  -6   6  327.64   13.58
   0   6  -7  296.77    8.64
   0  -6  -7  283.53    7.46
   0  -6   7  284.47    7.98
   0  -6  -7  285.62    8.44
   0   6   7  299.30    9.34
   0  -6   7  286.95    9.97
   0   6  -8 1917.19   21.64
   0  -6  -8 1919.41   20.45
   0  -6   8 1902.56   19.48
   0  -6  -8 1892.57   20.28
   0   6   8 1887.64   24.42
   0  -6   8 1982.89   24.69
   0   6  -9   74.28    4.79
   0  -6  -9   70.17    4.36
   0  -6  -9   70.75    3.87
   0  -6   9   74.85    5.12
   0   6 -10   80.45    5.14
   0  -6 -10   86.08    4.29
   0  -6  10   85.70    5.40
   0   6 -11  235.15    8.17
   0   6 -12  176.77    6.84
   0   6 -13  116.16    6.06
   0   7   0    0.69    1.88
   0  -7   0    0.84    2.29
   0   7   114523.72  132.65
   0  -7  -114714.76  143.11
   0   7  -114480.19  133.34
   0  -7   114836.28  144.44
   0  -7  -114486.94  133.41
   0  -7   114280.90  135.40
   0   7   114651.80  144.62
   0   7  -114481.02  133.31
   0  -7  -211242.88  104.67
   0   7  -211147.77  106.90
   0  -7   211708.30  107.89
   0  -7  -210982.58  111.62
   0  -7   211076.89  107.19
   0   7   211504.85  106.85
   0   7  -211638.11  107.80
   0  -7  -3  893.89   16.80
   0   7  -3  860.55   19.24
   0  -7   3  884.59   16.15
   0  -7  -3  898.79   17.38
   0  -7  -3  847.19   20.47
   0  -7   3  873.15   18.93
   0   7   3  867.33   16.77
   0   7  -3  876.44   16.45
   0   7  -4 5475.32   39.46
   0  -7   4 5615.16   34.24
   0  -7  -4 5292.25   51.89
   0  -7  -4 5455.26   38.76
   0   7   4 5471.69   37.80
   0  -7   4 5376.45   55.44
   0   7  -4 5454.60   34.49
   0   7  -5  966.55   18.85
   0  -7  -5 1030.60   18.17
   0  -7  -5 1007.37   18.72
   0   7   5  948.63   19.01
   0  -7   5  997.21   20.04
   0   7  -5  922.09   16.60
   0   7  -6  765.23   14.47
   0  -7  -6  763.10   12.72
   0  -7  -6  747.02   13.22
   0   7   6  734.00   14.54
   0  -7   6  743.46   15.15
   0   7  -7  243.87    7.71
   0  -7  -7  236.16    8.54
   0  -7  -7  248.76    7.09
   0   7   7  241.77    8.25
   0  -7   7  239.28    8.81
   0   7  -8  174.18    6.79
   0  -7  -8  165.87    5.77
   0  -7  -8  168.59    5.74
   0  -7   8  165.35    7.48
   0   7  -9   44.99    4.06
   0  -7  -9   44.66    3.85
   0  -7  -9   45.00    3.44
   0  -7   9   42.47    4.23
   0   7 -10  889.69   15.74
   0  -7 -10  867.28   12.96
   0  -7  10  874.09   16.34
   0   7 -11   45.81    4.60
   0  -7 -11   43.27    3.78
   0   7 -12  214.30    7.56
   0   7 -13  115.96    6.33
   0   8   0 3271.80   42.37
   0  -8   0 3273.67   40.76
   0   8   1 1229.40   22.66
   0   8  -1 1250.94   22.18
   0  -8  -1 1278.88   21.78
   0  -8   1 1277.79   21.06
   0  -8  -1 1254.47   22.17
   0  -8   1 1235.29   22.23
   0   8   1 1229.58   20.88
   0   8  -1 1177.40   19.61
   0   8   2  821.99   17.19
   0  -8  -2  802.41   16.50
   0   8  -2  795.66   16.93
   0  -8   2  811.12   15.56
   0  -8  -2  802.33   16.61
   0  -8   2  805.61   16.74
   0   8   2  814.68   16.37
   0   8  -3 3084.52   36.95
   0  -8   3 3158.90   35.47
   0  -8  -3 3114.12   36.14
   0  -8  -3 3083.04   38.10
   0  -8   3 3155.79   37.96
   0   8  -4 4422.13   57.25
   0  -8  -4 4479.56   54.64
   0  -8  -4 4454.09   54.84
   0  -8   4 4501.50   59.18
   0   8  -5 1973.18   23.97
   0  -8  -5 1957.71   21.57
   0  -8  -5 1941.88   21.85
   0  -8   5 1973.76   25.32
   0   8  -6  116.61    5.90
   0  -8  -6  115.61    5.21
   0  -8  -6  115.19    5.40
   0  -8   6  112.67    6.03
   0   8  -7 2175.70   26.88
   0  -8  -7 2142.83   21.85
   0  -8  -7 2111.61   22.68
   0  -8   7 2202.01   26.62
   0   8  -8 1815.57   22.03
   0  -8  -8 1856.28   18.96
   0  -8  -8 1841.30   19.08
   0  -8   8 1832.53   23.49
   0   8  -9  254.94    8.40
   0  -8  -9  255.03    7.50
   0  -8  -9  248.18    6.82
   0  -8   9  250.84    8.44
   0   8 -10  746.99   14.22
   0  -8 -10  760.26   12.59
   0  -8  10  731.45   14.69
   0   8 -11  150.13    6.60
   0  -8 -11  150.12    5.68
   0   8 -12  377.28   10.23
   0  -8 -12  386.02    8.95
   0   9   0    0.54    2.32
   0   9   1  951.51   17.57
   0   9  -1  929.35   17.47
   0  -9  -1  935.42   18.52
   0  -9   1  923.56   20.40
   0   9   2 1726.28   27.87
   0   9  -2 1672.16   27.43
   0  -9  -2 1656.28   27.13
   0  -9   2 1635.74   27.06
   0   9  -3  806.85   17.53
   0  -9  -3  820.55   16.49
   0  -9  -3  810.87   16.49
   0  -9   3  846.20   17.83
   0   9  -4 2107.17   24.78
   0  -9  -4 2118.79   23.52
   0  -9  -4 2175.10   23.87
   0  -9   4 2056.37   24.88
   0   9  -5  308.11    9.88
   0  -9  -5  276.53    7.79
   0  -9  -5  281.51    8.42
   0  -9   5  273.73    8.74
   0   9  -6 3186.58   33.76
   0  -9  -6 3141.48   30.25
   0  -9  -6 3208.47   33.80
   0  -9   6 3220.26   35.09
   0   9  -7  357.11    9.92
   0  -9  -7  364.31    8.56
   0  -9  -7  363.87    9.61
   0  -9   7  351.34   10.48
   0   9  -8  337.99    9.69
   0  -9  -8  360.59    9.30
   0  -9  -8  372.91    8.67
   0  -9   8  358.08   10.50
   0   9  -9    6.60    3.74
   0  -9  -9    7.10    3.28
   0  -9  -9    8.79    3.01
   0  -9   9    7.07    3.56
   0   9 -10  159.78    7.33
   0  -9 -10  163.88    5.89
   0  -9  10  164.39    6.95
   0   9 -11  534.87   12.20
   0  -9 -11  525.40   10.30
   0   9 -12  442.23   10.99
   0  -9 -12  453.94    9.58
   0  10   0 1687.80   27.66
   0  10   1 1250.45   22.28
   0  10  -1 1290.19   23.67
   0 -10  -1 1240.62   22.37
   0 -10   1 1251.32   23.29
   0  10   2  466.51   11.13
   0  10  -2  438.60   11.81
   0 -10  -2  440.21   11.66
   0 -10   2  455.93   11.70
   0  10  -3 1141.37   18.60
   0 -10  -3 1147.90   16.64
   0 -10  -3 1143.33   17.33
   0 -10   3 1167.26   18.84
   0  10  -4 2711.45   39.09
   0 -10  -4 2671.49   35.93
   0 -10  -4 2664.32   36.63
   0 -10   4 2629.02   36.65
   0  10  -5 1641.70   23.62
   0 -10  -5 1546.24   20.02
   0 -10  -5 1630.82   22.41
   0 -10   5 1634.55   23.25
   0  10  -6 1007.14   17.13
   0 -10  -6 1053.79   15.43
   0 -10  -6 1048.96   16.38
   0 -10   6 1030.31   18.35
   0  10  -7  940.40   15.68
   0 -10  -7  924.89   14.89
   0 -10  -7  956.73   15.21
   0 -10   7  976.66   17.30
   0  10  -8  425.23   11.17
   0 -10  -8  434.13    9.61
   0 -10  -8  420.15   10.10
   0 -10   8  430.98   11.21
   0  10  -9 1073.43   18.29
   0 -10  -9 1081.19   15.58
   0 -10  -9 1099.88   16.13
   0 -10   9 1090.32   18.51
   0  10 -10  531.78   12.64
   0 -10 -10  542.48   10.32
   0  10 -11   22.01    4.36
   0 -10 -11   24.26    3.97
   0  10 -12  126.24    6.67
   0 -10 -12  130.39    5.46
   0  11   0    0.87    2.88
   0  11   1  208.96    7.89
   0  11  -1  205.47    7.86
   0 -11  -1  187.18    7.27
   0 -11   1  186.27    7.31
   0  11   2 1080.46   20.67
   0  11  -2 1037.42   20.61
   0 -11  -2  998.30   18.71
   0 -11   2 1013.05   19.69
   0  11  -3  607.48   14.80
   0 -11  -3  620.90   13.52
   0 -11  -3  610.34   13.25
   0 -11   3  632.33   14.04
   0  11  -4 1897.95   26.48
   0 -11  -4 1853.00   28.64
   0 -11  -4 1850.82   23.73
   0 -11   4 1847.34   25.64
   0  11  -5  527.98   13.28
   0 -11  -5  543.65   11.50
   0 -11  -5  520.82   14.74
   0 -11   5  531.81   13.30
   0  11  -6 2985.73   30.39
   0 -11  -6 3031.76   26.87
   0 -11  -6 2900.49   26.57
   0 -11   6 3011.49   29.10
   0  11  -7  546.35   12.62
   0 -11  -7  547.88   11.14
   0 -11  -7  555.25   12.12
   0 -11   7  558.46   12.90
   0  11  -8   16.90    4.22
   0 -11  -8   20.13    3.19
   0 -11  -8   21.93    3.49
   0 -11   8   19.18    4.12
   0  11  -9  158.68    7.02
   0 -11  -9  151.14    5.98
   0 -11  -9  152.82    6.04
   0 -11   9  148.36    7.04
   0  11 -10  609.19   13.76
   0 -11 -10  609.66   11.45
   0  11 -11   66.12    5.51
   0 -11 -11   64.31    4.32
   0  12   0  265.42    9.24
   0  12   1  586.15   12.79
   0  12  -1  571.43   14.24
   0 -12  -1  590.82   13.82
   0 -12   1  580.26   12.91
   0  12   2   72.08    4.90
   0  12  -2   70.47    5.19
   0 -12  -2   68.09    4.58
   0 -12   2   70.87    5.05
   0  12  -3  605.72   13.38
   0 -12  -3  567.95   12.72
   0 -12  -3  574.38   13.11
   0 -12   3  573.70   13.09
   0  12  -4   23.93    3.78
   0 -12  -4   29.76    3.87
   0 -12  -4   30.90    4.02
   0 -12   4   30.83    4.11
   0  12  -5  305.22   10.16
   0 -12  -5  304.80    8.63
   0 -12  -5  300.57    8.55
   0 -12   5  310.06    9.81
   0  12  -6  108.86    6.24
   0 -12  -6  105.27    5.41
   0 -12  -6  105.11    5.43
   0 -12   6  106.82    6.07
   0  12  -7  104.43    5.91
   0 -12  -7  109.02    5.46
   0 -12  -7  107.16    5.45
   0 -12   7  108.80    6.24
   0  12  -8  711.70   15.13
   0 -12  -8  725.85   13.75
   0 -12  -8  725.03   12.81
   0 -12   8  718.88   14.52
   0  12  -9   20.01    4.44
   0 -12  -9   19.69    3.64
   0 -12  -9   21.51    3.42
   0 -12   9   21.97    4.22
   0  12 -10   13.11    4.26
   0 -12 -10   10.41    3.27
   0  13   0    0.52    3.11
   0  13   1  511.70   12.08
   0  13  -1  500.14   15.60
   0 -13  -1  538.71   12.67
   0 -13   1  534.46   11.91
   0  13   2  500.06   12.04
   0  13  -2  502.82   12.38
   0 -13  -2  515.78   11.53
   0 -13   2  506.89   12.86
   0  13  -3  110.25    6.06
   0 -13  -3  107.32    5.68
   0 -13  -3  105.72    5.70
   0 -13   3  107.46    5.95
   0  13  -4   56.45    4.64
   0 -13  -4   62.93    4.60
   0 -13  -4   61.97    4.82
   0 -13   4   65.13    5.13
   0  13  -5   25.54    4.18
   0 -13  -5   25.57    3.30
   0 -13  -5   24.17    3.92
   0 -13   5   22.26    4.15
   0  13  -6    4.30    3.62
   0 -13  -6    3.48    3.15
   0 -13  -6    2.72    3.38
   0 -13   6    3.76    3.73
   0  13  -7  370.51   10.22
   0 -13  -7  374.10    9.26
   0 -13  -7  365.89    8.95
   0 -13   7  377.57   10.51
   0  13  -8  316.61   10.24
   0 -13  -8  312.56    8.45
   0 -13  -8  294.74    8.43
   0 -13   8  316.67    9.77
   0  13  -9  166.97    7.59
   0 -13  -9  174.28    6.37
   0 -13  -9  176.80    6.22
   0 -13   9  177.85    7.42
   0  13 -10  257.26    8.86
   0 -13 -10  251.43    7.12
   0  14   0 1053.79   17.78
   0  14   1  159.17    6.95
   0  14  -1  155.06    6.89
   0 -14  -1  157.86    6.78
   0 -14   1  151.61    6.89
   0  14   2   83.02    5.05
   0  14  -2   82.13    5.53
   0 -14  -2   87.32    5.14
   0 -14   2   83.53    5.52
   0  14  -3  121.14    6.30
   0 -14  -3  116.79    5.85
   0 -14  -3  116.24    5.94
   0 -14   3  115.59    6.08
   0  14  -4  168.54    7.50
   0 -14  -4  153.13    6.31
   0 -14  -4  158.91    6.69
   0 -14   4  153.34    6.99
   0  14  -5  820.41   15.59
   0 -14  -5  858.54   13.99
   0 -14  -5  842.49   15.56
   0 -14   5  847.08   16.79
   0  14  -6   18.03    3.87
   0 -14  -6   16.29    3.71
   0 -14  -6   17.40    3.71
   0 -14   6   17.42    4.25
   0  14  -7    8.49    4.03
   0 -14  -7   14.68    3.23
   0 -14  -7   16.50    3.71
   0 -14   7   15.40    4.20
   0  14  -8  263.98    9.12
   0 -14  -8  256.82    7.48
   0 -14  -8  260.36    7.87
   0 -14   8  263.66    8.77
   0  14  -9  139.60    7.03
   0 -14  -9  138.35    5.88
   0 -14  -9  133.84    5.54
   0 -14   9  134.72    6.61
   0  15   0    2.85    3.12
   0  15   1  194.22    7.45
   0  15  -1  185.92    7.55
   0 -15  -1  194.00    7.65
   0 -15   1  189.52    7.47
   0  15   2  519.27   11.87
   0  15  -2  527.48   12.48
   0 -15  -2  533.18   12.23
   0 -15   2  523.16   12.66
   0  15  -3   98.49    5.64
   0 -15  -3  101.62    5.55
   0 -15  -3  103.47    5.85
   0 -15   3  104.81    6.15
   0  15  -4   78.08    5.60
   0 -15  -4   83.07    4.86
   0 -15  -4   81.93    4.95
   0 -15   4   81.50    5.77
   0  15  -5  338.99   10.40
   0 -15  -5  357.47    9.04
   0 -15  -5  355.69   11.42
   0 -15   5  359.00   10.31
   0  15  -6   45.92    4.62
   0 -15  -6   50.98    4.51
   0 -15  -6   53.29    4.57
   0 -15   6   47.06    4.96
   0  15  -7   81.40    6.04
   0 -15  -7   84.37    5.08
   0 -15  -7   85.73    5.18
   0 -15   7   90.33    5.96
   0  15  -8  729.30   14.25
   0 -15  -8  738.01   12.55
   0 -15  -8  748.61   12.89
   0 -15   8  750.97   14.74
   0  16   0 1547.76   21.56
   0  16   1  105.33    5.93
   0  16  -1  102.45    6.06
   0 -16  -1  104.80    6.02
   0 -16   1  101.66    5.98
   0  16  -2   53.72    5.04
   0 -16  -2   50.57    4.73
   0 -16   2   52.00    5.00
   0  16  -3  323.12   10.24
   0 -16  -3  328.13    8.92
   0 -16  -3  330.68   10.11
   0 -16   3  333.19   10.34
   0  16  -4  592.11   13.43
   0 -16  -4  617.24   12.03
   0 -16  -4  592.41   12.58
   0 -16   4  610.87   13.42
   0  16  -5  399.26   10.65
   0 -16  -5  413.92   10.35
   0 -16  -5  403.67   10.54
   0 -16   5  416.57   11.41
   0  16  -6   47.01    5.10
   0 -16  -6   43.80    4.48
   0 -16  -6   41.08    4.05
   0 -16   6   42.63    4.99
   0  16  -7  219.40    8.47
   0 -16  -7  231.48    7.43
   0 -16  -7  232.98    7.65
   0 -16   7  236.03    8.94
   0  17   0    0.89    3.65
   0  17   1  377.77   13.24
   0  17  -1  367.70   10.51
   0 -17  -1  374.30   10.73
   0 -17   1  358.00   10.21
   0  17  -2 1277.70   19.24
   0 -17  -2 1253.20   18.73
   0 -17  -2 1255.11   20.15
   0 -17   2 1232.88   18.74
   0  17  -3   29.36    4.69
   0 -17  -3   29.25    4.36
   0 -17  -3   30.00    4.71
   0 -17   3   27.24    4.70
   0  17  -4  192.75    8.34
   0 -17  -4  202.54    7.13
   0 -17  -4  202.40    7.72
   0 -17   4  200.46    8.17
   0  17  -5  212.07    7.74
   0 -17  -5  212.60    7.68
   0 -17  -5  210.11    7.67
   0 -17   5  214.65    8.45
   0  17  -6  286.12    9.02
   0 -17  -6  274.42    7.90
   0 -17  -6  272.04    8.43
   0 -17   6  270.25    8.51
   0  18   0  258.90    8.59
   0  18   1  125.60    6.48
   0  18  -1  118.55    6.38
   0 -18  -1  114.05    6.26
   0 -18   1  115.34    6.42
   0  18  -2   85.59    5.48
   0 -18  -2   85.45    5.39
   0 -18  -2   84.09    5.61
   0 -18   2   86.19    5.80
   0  18  -3  258.79    8.99
   0 -18  -3  273.96    8.47
   0 -18  -3  273.63    8.36
   0 -18   3  268.55    9.12
   0  18  -4  593.46   13.30
   0 -18  -4  593.38   11.91
   0 -18  -4  595.50   12.47
   0 -18   4  604.73   13.89
   0  19   0   -0.56    3.17
   0  19   1   11.41    4.10
   0  19  -1   13.54    4.12
   0 -19  -1   13.01    4.29
   0 -19   1   15.94    4.45
   1   0 -14  169.74    6.34
   1   0 -13  103.92    5.14
   1   0 -12   13.89    3.58
   1   0 -11  258.89    7.23
   1   0 -10  152.08    5.78
   1   0  -9  261.39    7.74
   1   0  -8   20.25    2.99
   1   0  -7 3815.26   46.44
   1   0  -6  559.68   11.40
  -1   0   6  551.90   11.03
   1   0  -510611.88   96.57
  -1   0   510637.12   96.43
   1   0  -4 3801.54   41.85
  -1   0   4 3712.80   41.74
   1   0  -3 1746.87   23.27
  -1   0   3 1608.95   21.67
   1   0   214543.04  128.25
  -1   0  -3 7218.16   72.02
  -1   0  -5  172.49    5.91
   1   0   5  168.57    5.56
  -1   0  -6 2104.07   27.32
   1   0   6 2140.79   27.42
  -1   0  -7 3995.63   49.30
   1   0   7 3889.03   46.67
  -1   0  -8  362.03    9.49
   1   0   8  365.85    9.11
  -1   0  -9   39.84    3.54
   1   0   9   39.39    3.22
  -1   0 -11  122.39    5.33
  -1   0 -12   70.39    4.79
  -1   0 -13  421.56    9.48
  -1   0 -14   13.82    4.01
   1   1 -14  128.29    5.96
   1  -1 -14  126.25    5.71
   1   1 -13  115.13    5.72
   1  -1 -13  113.55    5.50
   1   1 -12   87.37    5.12
   1  -1 -12   88.89    4.97
   1   1 -11   72.33    4.74
   1  -1 -11   80.25    4.79
   1   1 -10  497.28   10.36
   1  -1 -10  484.23   10.22
   1   1  -9 1197.50   17.08
   1  -1  -9 1148.77   14.93
   1   1  -8   12.64    2.52
   1  -1  -8   13.11    2.72
  -1  -1   8    8.57    3.58
  -1  -1   8   13.93   11.79
   1   1  -7 2586.07   34.23
   1  -1  -7 2508.10   33.41
  -1  -1   7 2540.53   37.68
  -1  -1   7 2408.86   44.17
   1   1  -6  274.72    8.00
   1  -1  -6  254.97    7.32
  -1  -1   6  261.34    7.09
  -1   1   6  291.44    8.71
   1  -1  -6  256.99    9.33
  -1  -1   6  259.56    7.46
  -1  -1   6  273.55    9.61
   1   1  -5 3609.77   38.69
   1  -1  -5 3698.55   39.97
  -1  -1   5 3799.65   40.17
  -1   1   5 3696.62   40.71
   1  -1  -5 3654.81   41.90
  -1  -1   5 3709.21   48.41
  -1  -1   5 3732.04   49.27
   1   1  -4 2296.61   28.18
  -1  -1   4 2451.36   29.19
   1  -1  -4 2387.27   29.42
  -1   1   4 2268.97   29.21
  -1  -1   4 2464.16   31.59
   1  -1  -4 2391.63   29.33
  -1  -1   4 2330.87   41.03
  -1   1   1 2621.88   33.25
   1  -1  -1 2615.21   33.19
   1  -1  -1 2575.96   31.21
  -1  -1   1 2664.06   33.42
   1   1  -1 2663.62   32.69
   1  -1  -1 2696.96   33.39
  -1   1  -1 6213.83   64.61
  -1  -1  -3 9595.46   92.00
   1   1   310229.02   97.60
   1  -1   3 9970.61   94.11
   1   1   310032.37   95.02
  -1  -1  -4 2665.65   31.81
   1   1   4 2580.74   32.36
  -1   1  -4 2821.60   34.30
   1  -1   4 2758.18   31.76
  -1  -1  -4 2728.09   32.31
   1   1   4 2854.07   33.46
  -1   1  -5 3073.60   34.93
  -1  -1  -5 3023.85   33.47
   1  -1   5 3032.98   33.36
   1   1   5 3016.46   34.75
  -1   1  -6  662.05   13.46
  -1  -1  -6  659.74   12.40
   1  -1   6  671.05   12.13
   1   1   6  666.01   12.83
  -1   1  -7  170.73    6.26
  -1  -1  -7  162.66    6.46
   1  -1   7  162.72    5.69
   1   1   7  171.32    5.88
  -1   1  -8  451.44   11.42
  -1  -1  -8  495.24   10.97
   1  -1   8  477.65   10.36
   1   1   8  478.59   11.99
  -1   1  -9   62.26    4.04
  -1  -1  -9   62.68    3.97
   1  -1   9   60.94    3.58
   1  -1   9   64.71    4.24
  -1   1 -10 1334.31   17.83
  -1  -1 -10 1316.19   17.51
   1  -1  10 1346.41   18.95
  -1   1 -11   55.12    4.39
  -1   1 -12  135.49    5.98
  -1   1 -13   42.94    4.52
  -1  -1 -13   40.78    4.28
  -1   1 -14  368.94    9.20
  -1  -1 -14  369.72    8.92
   1   2 -14  179.66    6.34
   1  -2 -14  181.15    6.44
   1   2 -13   41.91    4.42
   1  -2 -13   44.63    3.90
   1   2 -12  250.79    7.79
   1  -2 -12  257.86    7.17
   1   2 -11  226.03    7.42
   1  -2 -11  219.06    6.73
   1   2 -10  942.74   15.15
   1  -2 -10  926.58   13.91
   1   2  -9 1143.08   16.58
   1  -2  -9 1186.59   15.53
  -1  -2   9 1225.16   61.86
   1   2  -8  236.23    6.78
   1  -2  -8  224.80    6.57
   1  -2  -8  219.97    9.03
  -1  -2   8  215.28    6.69
  -1  -2   8  213.61    8.57
  -1   2   8  252.32   30.90
   1   2  -7  482.99   10.17
   1  -2  -7  480.13    9.64
   1  -2  -7  483.24    9.76
  -1  -2   7  489.94   10.13
  -1  -2   7  480.86   13.26
  -1   2   7  474.30   12.01
   1   2  -6  934.44   16.80
   1  -2  -6  940.06   16.19
  -1  -2   6  969.99   15.61
  -1  -2   6  952.88   16.49
   1  -2  -6  955.30   15.95
  -1   2   6  943.49   18.71
  -1  -2   6  954.69   21.63
   1   2  -5 1027.08   17.11
  -1  -2   5  992.83   16.28
  -1   2   5 1032.55   16.71
  -1  -2   5  969.31   18.78
   1  -2  -5  980.23   16.02
  -1  -2   5  925.47   19.22
  -1   2   5 1001.00   19.20
   1   2  -4  959.29   16.06
  -1  -2   4 1000.34   15.65
   1  -2  -4  977.37   16.43
  -1   2   4  981.16   16.41
   1  -2  -4 1002.35   17.68
  -1  -2   4  973.07   19.19
  -1   2   4  964.69   19.68
   1   2  -4  958.87   16.63
   1   2  -3 2021.15   26.48
  -1  -2   3 2036.94   25.84
   1  -2  -3 1958.27   25.52
  -1   2   3 1999.83   26.73
   1  -2  -3 2045.75   28.32
  -1  -2   3 2009.76   31.09
  -1   2   3 2006.85   30.69
   1   2  -3 2022.68   29.51
   1  -2  -1 7172.06   73.93
   1   2   0 2254.21   30.31
  -1  -2   0 2295.89   31.05
  -1   2   0 2132.64   29.94
  -1  -2   0 2182.78   28.90
  -1   2   0 2204.66   28.59
   1   2   1 7369.10   74.64
   1  -2   1 7106.37   72.45
   1  -2   1 7026.73   71.47
   1   2   3 7902.97   78.52
   1  -2   3 7838.93   76.84
   1   2   3 7404.07   74.36
   1  -2   4  419.30   10.78
  -1  -2  -4  453.93   10.83
   1   2   4  449.24    9.79
   1  -2   4  450.84    9.54
  -1  -2  -4  458.12    9.85
   1   2   4  460.55   10.70
   1  -2   5 4351.68   45.16
  -1  -2  -5 4293.63   45.00
   1   2   5 4219.97   43.69
   1  -2   5 4383.67   44.33
  -1  -2  -5 4256.00   43.40
   1   2   5 4270.75   45.60
  -1  -2  -6  574.28   11.12
   1  -2   6  597.65   10.93
  -1  -2  -6  604.05   11.21
   1   2   6  625.49   12.87
   1  -2   6  615.19   13.04
  -1   2  -7  768.61   15.06
  -1  -2  -7  762.83   14.06
  -1  -2  -7  814.47   15.00
   1  -2   7  816.31   15.08
   1   2   7  817.17   15.95
   1  -2   7  831.07   16.78
  -1   2  -8   55.49    3.98
  -1  -2  -8   56.06    3.54
   1  -2   8   54.01    3.32
   1   2   8   56.97    3.74
   1  -2   8   54.91    4.08
  -1   2  -9  679.66   12.19
  -1  -2  -9  707.43   11.82
   1  -2   9  718.74   14.56
  -1   2 -10  318.62    8.78
  -1  -2 -10  319.04    8.63
   1  -2  10  322.54    9.58
  -1   2 -11   95.06    5.34
  -1   2 -12 1342.35   17.08
  -1   2 -13   57.59    4.89
   1   3 -13   25.44    4.12
   1  -3 -13   24.21    3.82
   1   3 -12  298.15    8.49
   1  -3 -12  293.10    7.86
   1   3 -11  913.54   14.29
   1  -3 -11  887.88   13.95
   1   3 -10  261.28    7.58
   1  -3 -10  273.66    7.65
   1   3  -9  764.59   19.92
   1  -3  -9  795.17   12.49
   1  -3  -9  793.97   18.55
  -1  -3   9  773.13   16.24
   1   3  -8  900.23   16.12
   1  -3  -8  929.24   15.86
   1  -3  -8  927.50   16.59
  -1  -3   8  909.29   17.89
  -1  -3   8  917.57   18.57
  -1   3   8  925.68   19.56
   1   3  -7 2066.11   29.79
   1  -3  -7 2069.92   28.70
  -1  -3   7 2105.50   29.11
   1  -3  -7 2067.29   29.08
  -1  -3   7 2136.97   33.37
  -1   3   7 2051.71   31.90
   1   3  -6  449.36   10.13
  -1  -3   6  426.85    9.07
   1  -3  -6  423.53    9.78
  -1  -3   6  419.40    9.94
   1  -3  -6  422.19    9.82
  -1  -3   6  413.57   11.72
  -1   3   6  446.90   12.22
   1   3  -5 1313.35   20.33
  -1  -3   5 1320.00   19.20
   1  -3  -5 1322.94   19.95
  -1   3   5 1326.61   21.18
   1  -3  -5 1302.24   20.97
  -1  -3   5 1293.35   23.15
  -1   3   5 1281.67   26.71
   1   3  -5 1338.07   20.88
   1   3  -4 6926.76   68.01
  -1  -3   4 7102.16   67.80
  -1   3   4 6913.64   68.76
   1  -3  -4 7106.54   71.66
  -1  -3   4 6891.53   75.34
  -1   3   4 7073.56   71.71
   1   3  -4 7005.41   70.01
   1   3  -3 1970.73   26.76
  -1  -3   3 1944.43   24.91
  -1   3   3 1948.68   26.18
   1  -3  -3 1961.19   28.39
  -1  -3   3 1959.79   28.83
  -1   3   3 1999.49   29.73
   1   3  -3 2065.12   29.70
   1   3  -2 1585.79   23.62
  -1  -3   2 1584.53   22.32
  -1  -3   2 1591.67   25.56
   1  -3  -2 1521.21   23.82
   1   3  -2 1685.84   24.58
  -1   3   2 1611.03   23.85
   1   3  -1 5640.78   61.65
  -1  -3   1 5637.35   60.25
  -1  -3   1 5596.17   60.95
   1   3  -1 5770.94   61.69
   1  -3  -1 5741.49   64.00
  -1   3   1 5645.74   59.83
  -1  -3  -1 2238.43   29.39
  -1  -3  -1 2269.11   31.49
   1   3   1 2224.22   30.71
   1  -3   1 2060.97   28.57
  -1  -3  -2 2640.40   32.05
   1   3   2 2784.01   33.48
  -1  -3  -2 2736.37   33.19
   1   3   2 2624.95   32.48
   1  -3   2 2682.19   34.67
  -1   3  -2 2818.01   33.98
   1  -3   3 4969.04   52.95
  -1  -3  -3 5139.40   54.67
   1   3   3 5243.74   55.33
   1  -3   3 5288.89   55.58
  -1  -3  -3 5079.56   54.40
   1   3   3 5242.36   56.37
   1  -3   3 5239.17   57.27
   1  -3   4 6244.03   60.46
  -1  -3  -4 6185.08   60.90
   1   3   4 6323.56   61.40
   1  -3   4 6361.29   61.32
  -1  -3  -4 6367.59   62.03
   1   3   4 6206.54   61.64
   1  -3   4 6258.04   63.50
   1  -3   5 2168.79   28.16
  -1  -3  -5 2132.47   27.60
   1   3   5 2229.91   28.01
   1  -3   5 2176.12   27.13
  -1  -3  -5 2144.68   27.82
   1   3   5 2212.71   30.04
   1  -3   5 2145.69   29.58
  -1   3  -6 1676.23   22.59
  -1  -3  -6 1701.25   21.74
   1  -3   6 1768.66   22.70
  -1  -3  -6 1761.56   21.19
   1   3   6 1744.87   25.04
   1  -3   6 1738.01   23.95
  -1   3  -7 1249.66   20.68
  -1  -3  -7 1200.25   19.15
   1  -3   7 1238.52   19.12
  -1  -3  -7 1241.66   19.74
   1   3   7 1187.81   20.41
   1  -3   7 1258.34   21.52
  -1   3  -8   30.83    3.55
  -1  -3  -8   34.52    3.18
  -1  -3  -8   35.74    2.90
   1  -3   8   35.10    2.67
   1   3   8   31.64    3.20
   1  -3   8   35.28    3.50
  -1   3  -9  421.86    9.79
  -1  -3  -9  390.74    8.96
  -1  -3  -9  408.81    9.49
   1  -3   9  405.91   11.25
  -1   3 -10   16.61    3.38
  -1  -3 -10   14.98    2.90
   1  -3  10   16.49    3.38
  -1   3 -11  707.27   13.06
  -1   3 -12  735.26   12.67
  -1   3 -13   20.37    4.18
   1   4 -13   62.24    4.76
   1  -4 -13   60.14    4.55
   1   4 -12  273.43    7.83
   1  -4 -12  254.50    7.25
   1   4 -11  154.04    5.99
   1  -4 -11  155.51    5.85
   1   4 -10  224.85    7.56
   1  -4 -10  220.49    6.76
   1   4  -9  427.54    9.97
   1  -4  -9  434.62    9.23
   1  -4  -9  441.78    9.16
  -1  -4   9  454.60   11.91
   1   4  -8   63.13    4.39
   1  -4  -8   70.02    4.12
  -1  -4   8   71.37    3.86
   1  -4  -8   70.53    3.83
  -1  -4   8   70.66    4.80
  -1   4   8   61.48    4.34
   1   4  -7 1903.01   21.63
   1  -4  -7 1803.94   18.86
  -1  -4   7 1850.07   19.86
   1  -4  -7 1861.44   19.01
  -1  -4   7 1923.09   23.88
  -1   4   7 1840.65   23.30
   1   4  -6   63.20    4.04
  -1  -4   6   67.25    3.70
  -1  -4   6   65.31    3.97
   1  -4  -6   65.24    3.91
  -1  -4   6   66.20    4.68
  -1   4   6   60.42    4.30
   1   4  -5 2387.09   31.83
  -1  -4   5 2398.63   29.87
  -1   4   5 2396.40   30.93
   1  -4  -5 2287.13   30.75
  -1  -4   5 2309.36   32.67
  -1   4   5 2423.40   33.41
   1   4  -5 2376.44   32.27
   1   4  -4 2251.12   29.17
  -1  -4   4 2298.85   28.05
  -1   4   4 2146.59   27.25
   1  -4  -4 2301.12   33.46
  -1  -4   4 2340.45   33.86
  -1   4   4 2249.42   30.47
   1   4  -4 2291.02   30.13
   1   4  -3   99.52    5.07
  -1  -4   3  105.86    4.91
   1  -4  -3  101.58    5.25
  -1  -4   3  102.01    5.64
  -1   4   3  102.17    5.37
   1   4  -3  106.23    5.19
   1   4  -2 5073.02   56.49
  -1  -4   2 5131.97   54.43
  -1  -4   2 5136.70   58.77
   1  -4  -2 5075.60   56.85
   1   4  -2 5182.64   56.56
  -1   4   2 5157.48   56.93
   1   4   0 1126.72   20.49
  -1  -4   0 1136.09   19.50
  -1  -4   0 1004.70   17.71
  -1   4   0 1082.79   18.39
  -1  -4  -1 3719.28   44.73
   1  -4   1 3600.00   43.86
  -1  -4  -1 3477.31   41.14
   1   4   1 3712.03   44.69
   1  -4   210858.58  106.52
  -1  -4  -210545.18  102.68
   1   4   210962.17  106.48
  -1   4  -210956.44  105.41
   1  -4   3 7128.94   73.63
  -1  -4  -3 7135.29   72.08
   1   4   3 7262.21   73.22
  -1  -4  -3 7185.02   72.79
   1   4   3 7074.27   73.08
   1  -4   3 7091.16   74.55
   1  -4   4 6246.04   61.08
  -1  -4  -4 6349.85   63.06
   1   4   4 6470.14   63.00
   1  -4   4 6496.71   63.53
  -1  -4  -4 6310.84   63.51
   1   4   4 6399.55   64.01
   1  -4   4 6263.39   64.13
  -1   4  -5 1013.02   18.56
   1  -4   5  996.07   16.18
  -1  -4  -5  990.20   18.47
   1   4   5 1011.03   16.80
   1  -4   5 1016.02   16.67
  -1  -4  -5 1008.92   18.51
   1   4   5 1031.72   18.28
   1  -4   5 1006.18   19.61
  -1   4  -6 2012.43   25.51
  -1  -4  -6 1942.95   24.59
   1  -4   6 1950.62   23.63
  -1  -4  -6 1935.66   24.62
   1   4   6 2039.86   26.64
   1  -4   6 1984.61   27.41
  -1   4  -7  630.39   12.53
  -1  -4  -7  615.20   10.98
   1  -4   7  611.33   10.57
  -1  -4  -7  621.56   10.54
   1   4   7  636.44   12.65
   1  -4   7  614.61   13.33
  -1   4  -8  527.99   12.09
  -1  -4  -8  525.07   10.39
   1  -4   8  506.19    9.85
  -1  -4  -8  515.68    9.83
   1   4   8  512.01   12.13
   1  -4   8  517.06   12.04
  -1   4  -9  917.60   15.11
  -1  -4  -9  903.18   12.97
  -1  -4  -9  921.10   13.15
   1  -4   9  907.12   15.99
  -1   4 -10  520.98   10.74
  -1  -4 -10  502.81   10.23
  -1  -4 -10  519.96    9.97
   1  -4  10  516.88   12.35
  -1   4 -11  284.76    8.35
  -1  -4 -11  269.81    7.50
  -1   4 -12  219.57    7.11
  -1   4 -13  265.12    8.25
   1   5 -13  230.43    7.48
   1  -5 -13  234.86    7.05
   1   5 -12  183.02    7.00
   1  -5 -12  184.64    6.18
   1   5 -11  678.81   13.47
   1  -5 -11  673.89   11.36
   1   5 -10   70.24    4.75
   1  -5 -10   76.66    4.46
   1   5  -9  506.63   10.85
   1  -5  -9  526.08   10.12
   1  -5  -9  519.01   10.24
  -1  -5   9  504.93   12.89
   1   5  -8 2817.31   28.59
  -1  -5   8 2750.03   27.74
   1  -5  -8 2729.75   27.25
  -1  -5   8 2753.16   32.42
  -1   5   8 2725.34   33.17
   1   5  -7  397.80    9.99
  -1  -5   7  430.05    9.63
   1  -5  -7  431.56    9.90
  -1  -5   7  427.07   11.26
  -1   5   7  410.85   10.84
   1   5  -6   22.05    3.11
   1  -5  -6   30.68    3.19
  -1  -5   6   29.62    3.42
  -1   5   6   25.57    3.19
   1   5  -6   23.85    2.89
  -1  -5   5 2038.97   24.37
   1  -5  -5 2009.44   26.49
  -1  -5   5 1960.12   31.98
  -1   5   5 2010.25   27.09
   1   5  -5 2016.54   26.51
   1   5  -4 1030.77   18.06
  -1  -5   4 1059.57   16.35
   1  -5  -4 1082.68   20.18
  -1  -5   4 1008.98   19.02
  -1   5   4  990.00   19.43
   1   5  -4 1080.90   18.02
   1   5  -3 3507.05   42.09
  -1  -5   3 3547.73   39.30
   1  -5  -3 3456.21   41.21
  -1  -5   3 3431.49   44.26
  -1   5   3 3623.22   41.94
   1   5  -3 3579.67   40.71
   1   5  -2 1126.24   20.16
  -1  -5   2 1199.60   18.93
  -1  -5   2 1167.90   20.10
   1  -5  -2 1170.13   20.54
   1   5  -2 1190.55   19.69
  -1   5   2 1186.65   20.00
   1  -5  -1 1687.63   30.45
   1   5  -1 1713.62   26.84
  -1  -5   1 1870.72   27.04
  -1  -5   1 1798.84   27.03
   1   5  -1 1795.73   26.75
   1  -5  -1 1802.65   26.47
  -1   5   1 1766.14   25.11
   1  -5   010669.61  105.16
  -1   5   010790.70  105.73
   1   5   1  768.44   15.76
  -1  -5  -1  798.72   15.34
  -1   5  -1  696.99   15.45
   1  -5   1  816.87   17.34
   1   5   1  768.94   16.45
   1  -5   1  697.94   14.98
  -1  -5  -2  204.25    7.06
  -1   5  -2  207.22    7.67
   1  -5   2  207.32    7.38
  -1  -5  -2  209.42    7.31
  -1  -5  -2  208.14    7.61
   1   5   2  212.38    7.58
   1  -5   2  202.88    7.43
  -1   5  -2  205.71    6.66
  -1   5  -3 8912.00   86.56
   1  -5   3 8701.95   81.77
  -1  -5  -3 8491.26   79.75
  -1  -5  -3 8707.24   84.34
   1   5   3 9021.33   86.34
   1  -5   3 8501.21   82.60
  -1   5  -4  945.79   17.36
   1  -5   4  920.32   16.13
   1   5   4  972.80   16.84
   1  -5   4  864.55   15.35
  -1  -5  -4  864.36   16.42
   1  -5   4  891.62   17.11
  -1   5  -5 2258.86   28.58
  -1  -5  -5 2253.11   26.48
   1  -5   5 2300.25   27.18
  -1  -5  -5 2323.85   28.24
   1   5   5 2275.52   28.68
   1  -5   5 2175.99   28.46
  -1   5  -6  488.93   10.93
  -1  -5  -6  470.32    9.77
   1  -5   6  466.92    9.93
  -1  -5  -6  469.00   10.42
   1   5   6  483.59   11.39
   1  -5   6  456.14   11.75
  -1   5  -7 1579.36   19.88
  -1  -5  -7 1644.20   18.11
   1  -5   7 1604.27   18.69
  -1  -5  -7 1638.20   18.12
   1   5   7 1539.72   20.52
   1  -5   7 1613.87   21.25
  -1   5  -8  591.24   14.02
  -1  -5  -8  564.77   10.88
   1  -5   8  554.98   10.75
  -1  -5  -8  556.57   10.33
   1   5   8  588.70   12.73
   1  -5   8  571.67   12.96
  -1   5  -9  465.03   10.78
  -1  -5  -9  459.10    9.50
  -1  -5  -9  453.56    9.34
   1  -5   9  473.49   11.81
  -1   5 -10  247.97    7.68
  -1  -5 -10  262.57    7.48
  -1  -5 -10  262.25    6.91
   1  -5  10  261.58    8.86
  -1   5 -11  206.03    7.57
  -1  -5 -11  193.01    6.33
  -1   5 -12  262.21    8.24
  -1  -5 -12  248.31    7.36
  -1   5 -13   69.42    5.29
  -1  -5 -13   64.76    4.69
   1   6 -13  280.68    8.78
   1  -6 -13  282.15    7.53
   1   6 -12   13.13    3.80
   1  -6 -12   12.71    3.42
   1   6 -11   10.18    3.17
   1  -6 -11    9.95    3.00
   1   6 -10   50.90    4.10
   1  -6 -10   46.71    3.97
   1   6  -9  741.92   14.06
   1  -6  -9  723.30   11.92
  -1  -6   9  738.18   14.68
   1   6  -8  724.74   12.87
   1  -6  -8  742.82   12.13
  -1  -6   8  712.38   16.90
   1   6  -7   50.23    4.17
   1  -6  -7   52.17    3.71
  -1  -6   7   51.62    4.33
  -1   6   7   50.47    3.97
   1   6  -6  281.48    8.84
   1  -6  -6  285.27    8.26
  -1  -6   6  263.19    9.08
  -1   6   6  280.04    8.90
   1   6  -6  278.93    7.86
   1   6  -5  131.38    5.87
  -1  -6   5  124.21    5.03
   1  -6  -5  122.30    5.69
  -1  -6   5  122.38    6.94
  -1   6   5  130.35    5.94
   1   6  -5  128.17    6.63
   1   6  -4   54.24    4.07
  -1  -6   4   42.30    3.24
   1  -6  -4   41.64    3.73
  -1  -6   4   41.60    3.77
  -1   6   4   49.19    3.89
   1   6  -4   45.45    3.64
   1  -6  -3  415.81   10.62
   1   6  -3  423.77   11.24
  -1  -6   3  433.92   10.61
   1  -6  -3  395.06   10.13
   1  -6  -3  430.36   11.75
  -1  -6   3  422.50   11.92
  -1   6   3  428.98   10.93
   1   6  -3  427.23   10.75
   1  -6  -2 6334.91   64.34
   1   6  -2 6421.84   67.72
  -1  -6   2 6445.11   64.51
  -1  -6   2 6440.84   67.60
   1  -6  -2 6369.49   66.70
   1   6  -2 6645.10   67.42
  -1   6   2 6560.77   65.84
   1  -6  -1 4086.93   46.44
   1   6  -1 4038.19   47.12
  -1  -6   1 4077.60   47.59
  -1  -6   1 4041.12   46.66
   1  -6  -1 4092.36   47.51
   1   6  -1 4234.99   48.28
  -1   6   1 4192.50   47.03
   1   6   0 1134.29   21.12
  -1   6   0 1053.23   20.45
  -1  -6   0 1185.23   20.48
   1  -6   0 1175.31   20.27
  -1   6   0 1109.85   18.53
   1   6   1 3661.86   44.12
  -1  -6  -1 3607.91   41.93
  -1   6  -1 3647.33   44.23
   1  -6   1 3690.42   43.54
   1   6   1 3663.54   41.79
  -1  -6  -2 3908.47   43.89
  -1   6  -2 4000.91   47.03
   1  -6   2 3982.40   45.09
  -1  -6  -2 3877.95   47.94
  -1  -6  -2 3923.33   44.35
   1   6   2 3992.50   44.84
   1  -6   2 3899.38   44.97
  -1   6  -2 4098.99   44.76
  -1  -6  -3 1056.16   18.17
  -1   6  -3 1054.51   19.45
   1  -6   3 1062.28   17.95
  -1  -6  -3 1023.68   17.40
  -1  -6  -3 1047.98   17.87
   1   6   3 1059.77   18.88
   1  -6   3 1032.48   19.50
  -1   6  -3 1061.48   17.07
  -1  -6  -4 2376.64   31.59
  -1   6  -4 2425.44   33.25
   1  -6   4 2439.47   31.44
  -1  -6  -4 2441.03   31.71
  -1  -6  -4 2419.78   33.76
   1   6   4 2515.44   33.62
   1  -6   4 2469.84   34.46
  -1   6  -4 2430.17   30.93
  -1   6  -5  383.46   10.39
  -1  -6  -5  349.19    8.92
   1  -6   5  345.80    8.58
  -1  -6  -5  355.62    9.68
   1   6   5  394.89   11.01
   1  -6   5  365.12   11.23
  -1   6  -6   59.60    4.50
  -1  -6  -6   70.42    4.04
   1  -6   6   67.64    3.80
  -1  -6  -6   71.76    4.22
   1   6   6   59.07    4.31
   1  -6   6   69.02    4.80
  -1   6  -7  320.66    8.99
  -1  -6  -7  307.74    8.17
  -1  -6  -7  313.43    7.81
   1   6   7  320.66    9.20
   1  -6   7  301.63    9.57
  -1   6  -8  920.22   15.13
  -1  -6  -8  909.39   13.69
  -1  -6  -8  925.49   12.96
   1  -6   8  926.70   16.81
  -1   6  -9  491.67   11.58
  -1  -6  -9  482.40   10.03
  -1  -6  -9  489.06    9.36
   1  -6   9  480.17   12.15
  -1   6 -10   91.72    5.35
  -1  -6 -10   84.30    4.58
  -1  -6 -10   84.05    4.13
   1  -6  10   83.10    5.37
  -1   6 -11   61.86    4.88
  -1  -6 -11   60.22    4.35
  -1   6 -12   66.92    5.20
  -1  -6 -12   64.93    4.25
  -1   6 -13  329.89    9.32
  -1  -6 -13  316.63    8.06
   1   7 -13    2.39    3.83
   1  -7 -13    3.25    3.75
   1   7 -12   63.00    4.99
   1  -7 -12   61.02    4.57
   1   7 -11  146.12    6.40
   1   7 -10  262.03    8.59
   1   7  -9  372.36    9.83
   1  -7  -9  370.80    8.33
  -1  -7   9  367.20   10.61
   1   7  -8  818.53   14.54
   1  -7  -8  801.79   14.51
  -1  -7   8  795.95   15.77
   1   7  -7  198.58    6.86
   1  -7  -7  192.50   10.39
  -1  -7   7  203.61    7.82
  -1   7   7  201.13    7.53
   1   7  -7  207.64    6.93
   1   7  -6 3495.50   32.03
   1  -7  -6 3554.11   30.05
  -1  -7   6 3581.24   35.48
  -1   7   6 3572.96   30.24
   1   7  -6 3616.75   29.43
   1   7  -5  462.65   11.39
   1  -7  -5  424.72    9.68
   1  -7  -5  441.75   10.65
  -1  -7   5  462.01   13.86
  -1   7   5  460.51   10.87
   1   7  -5  468.64   10.45
   1   7  -4  562.13   14.14
  -1  -7   4  569.16   11.90
   1  -7  -4  536.49   11.70
   1  -7  -4  540.94   13.71
  -1  -7   4  576.12   13.57
  -1   7   4  548.61   12.30
   1   7  -4  540.54   12.17
   1   7  -3 7593.76   82.69
  -1  -7   3 7623.81   79.75
   1  -7  -3 7260.47   76.40
   1  -7  -3 7279.60   79.08
  -1  -7   3 7486.00   82.17
  -1   7   3 7709.70   79.98
   1   7  -3 7409.83   77.42
  -1   7   2 5295.46   59.30
   1  -7  -2 5466.28   60.92
   1   7  -2 5525.46   62.35
  -1  -7   2 5609.23   61.54
  -1  -7   2 5181.51   72.81
   1  -7  -2 5476.74   62.98
   1   7  -2 5562.96   62.47
  -1   7   2 5463.13   60.12
  -1   7   1 1018.61   20.00
   1   7  -1 1010.96   20.02
   1  -7  -1 1012.47   18.50
  -1  -7   1 1042.47   18.40
  -1  -7   1  928.93   22.26
   1  -7  -1  917.49   19.18
   1   7  -1 1028.46   18.74
  -1   7   1 1030.26   17.62
   1   7   010008.47   96.58
  -1   7   0 9993.95   96.37
  -1  -7   010499.09   99.10
   1  -7   010354.81  100.19
  -1   7   010177.20   96.03
   1   7   1 2223.56   30.71
  -1  -7  -1 2185.60   30.51
  -1   7  -1 2140.80   31.81
   1  -7   1 2230.21   30.25
   1   7   1 2186.03   30.31
  -1  -7  -2  875.91   17.14
  -1   7  -2  857.01   18.11
   1  -7   2  881.24   16.75
  -1  -7  -2  826.99   17.75
  -1  -7  -2  874.65   17.44
   1   7   2  870.56   17.04
   1  -7   2  846.54   17.22
  -1   7  -2  856.27   17.01
  -1  -7  -3  469.71   11.61
  -1   7  -3  494.37   13.02
   1  -7   3  476.80   11.05
  -1  -7  -3  472.12   11.12
  -1  -7  -3  475.41   11.29
   1   7   3  508.54   12.07
   1  -7   3  453.50   11.77
  -1   7  -3  498.79   11.23
  -1   7  -4  352.41   10.55
  -1  -7  -4  373.37    9.45
  -1  -7  -4  377.54    9.56
   1   7   4  342.74    9.57
   1  -7   4  373.79   10.82
  -1   7  -5 5504.70   40.03
  -1  -7  -5 5304.43   61.69
  -1  -7  -5 5698.94   36.28
   1  -7   5 5455.29   69.97
  -1   7  -6 1250.54   18.30
  -1  -7  -6 1243.63   16.20
  -1  -7  -6 1277.45   16.76
   1  -7   6 1200.60   18.98
  -1   7  -7   55.61    4.25
  -1  -7  -7   57.18    4.00
  -1  -7  -7   55.33    3.77
   1  -7   7   54.67    4.41
  -1   7  -8  677.02   13.87
  -1  -7  -8  654.73   11.94
  -1  -7  -8  671.50   11.77
   1  -7   8  664.40   14.31
  -1   7  -9   19.49    3.37
  -1  -7  -9   18.67    3.16
  -1  -7  -9   19.51    2.84
   1  -7   9   20.42    3.94
  -1   7 -10   30.38    4.17
  -1  -7 -10   28.72    3.83
  -1  -7 -10   27.32    3.15
   1  -7  10   26.90    4.25
  -1   7 -11  132.59    6.47
  -1  -7 -11  122.66    5.47
  -1   7 -12   53.80    4.98
  -1  -7 -12   55.78    4.44
  -1   7 -13  368.09    9.57
  -1  -7 -13  367.17    8.97
   1   8 -12  226.14    7.72
   1   8 -11  407.70   10.45
   1   8 -10  237.93    8.22
   1   8  -9  830.69   15.16
   1  -8  -9  818.18   13.15
  -1  -8   9  804.89   15.61
   1   8  -8  714.06   13.09
   1  -8  -8  712.42   13.00
  -1  -8   8  696.83   14.19
   1   8  -7  458.49   11.26
   1  -8  -7  410.22    9.17
   1  -8  -7  456.54   10.72
  -1  -8   7  473.54   12.02
   1   8  -6  100.63    5.54
   1  -8  -6  104.52    5.02
   1  -8  -6  107.55    5.32
  -1  -8   6  108.28    5.91
   1   8  -5  432.14   11.05
   1  -8  -5  439.28   10.06
   1  -8  -5  431.45   12.30
  -1  -8   5  424.12   12.23
  -1   8   5  421.77   10.44
   1   8  -4  502.45   12.26
  -1  -8   4  545.14   10.89
   1  -8  -4  519.39   11.16
   1  -8  -4  528.07   12.79
  -1  -8   4  537.55   13.27
  -1   8   4  501.09   11.01
   1   8  -3 1063.09   20.56
  -1  -8   3 1065.47   18.23
   1  -8  -3 1050.34   18.35
   1  -8  -3 1035.81   18.32
  -1  -8   3 1043.38   21.69
  -1   8   3 1083.29   17.99
  -1   8   2 2319.88   30.74
   1   8  -2 2357.81   30.95
  -1  -8   2 2318.34   29.00
  -1  -8   2 2311.88   31.53
   1  -8  -2 2318.66   32.21
  -1   8   2 2331.59   28.97
  -1   8   1  161.58    7.13
   1   8  -1  165.84    7.32
   1  -8  -1  166.84    6.88
  -1  -8   1  169.24    6.76
  -1  -8   1  160.82    7.52
   1  -8  -1  166.20    6.83
   1   8  -1  154.79    6.64
  -1   8   1  162.71    6.32
   1   8   0   71.94    4.73
  -1   8   0   68.46    4.99
  -1  -8   0   73.57    4.67
   1  -8   0   71.88    4.56
  -1   8   0   68.97    4.29
   1   8   1  236.63   12.14
  -1   8  -1  260.09    9.00
  -1  -8  -1  273.23    8.77
   1  -8   1  268.23    8.73
  -1  -8  -2 2098.29   28.46
  -1   8  -2 2190.10   30.13
  -1  -8  -2 2057.23   26.31
  -1  -8  -2 2068.47   28.36
   1  -8   2 2067.55   28.45
  -1   8  -3 1201.85   20.50
  -1  -8  -3 1155.03   19.76
  -1  -8  -3 1186.81   18.69
   1  -8   3 1159.31   19.61
  -1   8  -4  143.77    6.25
  -1  -8  -4  149.44    5.80
  -1  -8  -4  144.74    5.88
   1  -8   4  150.16    6.96
  -1   8  -5 1557.48   22.42
  -1  -8  -5 1535.07   19.59
  -1  -8  -5 1492.78   22.15
   1  -8   5 1514.96   21.44
  -1   8  -6  287.23    8.81
  -1  -8  -6  281.18    8.16
  -1  -8  -6  280.38    8.21
   1  -8   6  292.11    9.98
  -1   8  -7  827.74   15.49
  -1  -8  -7  813.43   13.63
  -1  -8  -7  806.12   14.02
   1  -8   7  813.31   15.74
  -1   8  -8 1186.60   18.17
  -1  -8  -8 1210.67   15.45
  -1  -8  -8 1230.19   15.53
   1  -8   8 1205.73   19.43
  -1   8  -9  616.14   13.29
  -1  -8  -9  607.29   10.73
  -1  -8  -9  609.94   10.21
   1  -8   9  620.14   13.56
  -1   8 -10  346.13    9.97
  -1  -8 -10  342.65    8.41
  -1  -8 -10  337.94    8.06
   1  -8  10  335.03    9.86
  -1   8 -11  260.02    8.25
  -1  -8 -11  256.22    7.51
  -1   8 -12  112.26    6.25
  -1  -8 -12  107.30    5.10
   1   9 -12  515.99   11.61
   1   9 -11   91.43    5.77
   1   9 -10   67.89    5.14
   1   9  -9  180.89    7.14
   1  -9  -9  165.99    6.10
   1  -9  -9  183.09    6.14
  -1  -9   9  180.29    7.86
   1   9  -8  797.52   14.22
   1  -9  -8  780.66   13.00
   1  -9  -8  815.51   13.53
  -1  -9   8  814.04   15.47
   1   9  -7  815.42   15.70
   1  -9  -7  778.51   12.71
   1  -9  -7  804.77   13.84
  -1  -9   7  775.95   14.99
   1   9  -6  177.31    7.04
   1  -9  -6  175.27    6.29
   1  -9  -6  177.16    6.89
  -1  -9   6  173.64    7.37
   1   9  -5   28.15    3.93
   1  -9  -5   30.07    3.27
   1  -9  -5   30.05    3.88
  -1  -9   5   30.78    3.70
   1   9  -4 2306.65   28.67
   1  -9  -4 2253.71   23.29
   1  -9  -4 2286.77   25.91
  -1  -9   4 2250.62   26.93
   1   9  -3  673.56   15.21
  -1  -9   3  698.19   15.21
   1  -9  -3  700.50   15.87
  -1  -9   3  685.29   16.98
  -1   9   2   15.30    2.76
   1   9  -2   14.80    3.36
  -1  -9   2   18.80    2.91
  -1  -9   2   17.16    2.72
   1  -9  -2   17.48    2.88
  -1   9   1  546.66   13.19
   1   9  -1  553.08   13.47
  -1  -9   1  578.62   14.34
  -1  -9   1  547.97   12.73
   1  -9  -1  576.35   13.56
   1   9   0  972.94   19.54
  -1   9   0  959.62   18.23
  -1  -9   0  981.80   17.76
   1   9   1  136.86    6.29
  -1   9  -1  136.72    6.57
  -1  -9  -1  148.61    6.57
  -1   9  -2   45.46    4.28
  -1  -9  -2   45.70    3.61
  -1  -9  -2   45.39    4.01
   1  -9   2   48.83    3.92
  -1   9  -3 1583.16   27.28
  -1  -9  -3 1651.87   26.07
  -1  -9  -3 1668.28   27.48
   1  -9   3 1591.22   26.28
  -1   9  -4 1125.84   18.37
  -1  -9  -4 1121.99   15.36
  -1  -9  -4 1181.83   17.28
   1  -9   4 1169.61   18.50
  -1   9  -5  440.49   11.97
  -1  -9  -5  434.71   10.99
  -1  -9  -5  425.36   10.76
   1  -9   5  438.86   12.27
  -1   9  -6 1115.83   18.88
  -1  -9  -6 1122.37   16.41
  -1  -9  -6 1095.69   16.83
   1  -9   6 1104.83   20.89
  -1   9  -7  339.65   10.21
  -1  -9  -7  320.03    8.41
  -1  -9  -7  324.36    8.43
   1  -9   7  326.01   10.79
  -1   9  -8  237.16    8.52
  -1  -9  -8  251.56    7.30
  -1  -9  -8  255.22    7.31
   1  -9   8  249.88    8.44
  -1   9  -9  563.33   12.02
  -1  -9  -9  555.98   10.55
  -1  -9  -9  580.06   10.51
   1  -9   9  530.87   16.88
  -1   9 -10   53.69    5.05
  -1  -9 -10   55.54    4.48
  -1  -9 -10   57.71    3.79
   1  -9  10   58.22    4.96
  -1   9 -11   73.46    5.53
  -1  -9 -11   73.81    4.80
  -1   9 -12  485.36   11.54
  -1  -9 -12  503.43   10.27
   1  10 -11  126.28    6.09
   1  10 -10  140.92    6.36
   1 -10 -10  143.63    5.91
   1  10  -9  689.03   13.96
   1 -10  -9  689.40   15.05
   1 -10  -9  711.51   12.24
  -1 -10   9  694.02   14.16
   1  10  -8 1396.71   19.88
   1 -10  -8 1412.05   17.54
   1 -10  -8 1401.42   17.41
  -1 -10   8 1343.42   19.64
   1  10  -7  390.70   10.59
   1 -10  -7  396.42    9.39
   1 -10  -7  401.95    9.78
  -1 -10   7  392.44   10.65
   1  10  -6  101.78    5.62
   1 -10  -6  102.08    5.20
   1 -10  -6  107.16    5.73
  -1 -10   6  102.95    5.87
   1  10  -5 1916.79   26.07
   1 -10  -5 1897.12   22.62
   1 -10  -5 1966.02   25.06
  -1 -10   5 1952.72   25.10
   1  10  -4 1260.42   23.60
   1 -10  -4 1322.48   21.46
   1 -10  -4 1279.07   22.58
  -1 -10   4 1308.02   22.47
  -1  10   3   52.48    4.05
   1  10  -3   54.97    4.71
   1 -10  -3   51.23    4.40
  -1 -10   3   52.62    4.52
  -1  10   2  254.27    8.32
   1  10  -2  247.03    9.26
  -1 -10   2  277.31    9.03
   1 -10  -2  277.04    9.30
  -1  10   1  905.63   17.01
   1  10  -1  860.10   16.62
  -1 -10   1  811.31   14.90
   1 -10  -1  856.82   15.64
   1  10   0  666.13   15.24
  -1  10   0  698.75   16.43
   1  10   1 1966.23   24.03
  -1  10  -1 1875.26   24.09
  -1  10  -2 2308.14   26.03
  -1 -10  -2 2311.59   24.80
  -1 -10  -2 2312.95   24.67
   1 -10   2 2311.66   25.55
  -1  10  -3 1608.44   22.18
  -1 -10  -3 1550.03   21.64
  -1 -10  -3 1590.31   20.82
   1 -10   3 1549.83   21.56
  -1  10  -4 2187.20   33.12
  -1 -10  -4 2190.39   31.80
  -1 -10  -4 2178.22   31.78
   1 -10   4 2203.37   32.53
  -1  10  -5 1502.43   22.29
  -1 -10  -5 1553.53   21.51
  -1 -10  -5 1568.23   21.18
   1 -10   5 1569.86   22.93
  -1  10  -6  516.15   12.27
  -1 -10  -6  519.30   10.66
  -1 -10  -6  532.98   11.78
   1 -10   6  528.71   13.30
  -1  10  -7   40.65    4.57
  -1 -10  -7   41.09    3.60
  -1 -10  -7   38.73    3.87
   1 -10   7   39.60    4.73
  -1  10  -8  436.16   11.28
  -1 -10  -8  462.05   10.08
  -1 -10  -8  462.72   11.70
   1 -10   8  456.20   11.47
  -1  10  -9   60.63    5.27
  -1 -10  -9   64.99    4.64
  -1 -10  -9   65.73    4.29
   1 -10   9   64.88    5.14
  -1  10 -10  271.00    9.13
  -1 -10 -10  287.50    7.81
  -1 -10 -10  278.51    7.77
   1 -10  10  282.55    9.78
  -1  10 -11  238.10    8.19
  -1 -10 -11  244.92    7.09
   1  11 -11  324.55   10.17
   1 -11 -11  306.09    8.10
   1  11 -10  190.57    7.71
   1 -11 -10  185.87    6.73
   1  11  -9  149.86    6.57
   1 -11  -9  152.50    5.71
   1 -11  -9  148.98    5.92
  -1 -11   9  146.67    6.86
   1  11  -8  159.30    7.19
   1 -11  -8  159.07    6.49
   1 -11  -8  171.40    6.48
  -1 -11   8  161.92    7.06
   1  11  -7  608.03   13.41
   1 -11  -7  626.71   11.45
   1 -11  -7  624.75   14.97
  -1 -11   7  607.54   12.95
   1  11  -6  626.02   14.62
   1 -11  -6  626.96   12.13
   1 -11  -6  631.54   12.57
  -1 -11   6  609.20   17.02
   1  11  -5 1084.45   18.00
   1 -11  -5 1114.85   16.69
   1 -11  -5 1109.17   17.12
  -1 -11   5 1093.70   17.89
   1  11  -4 1346.54   19.43
   1 -11  -4 1360.15   19.47
   1 -11  -4 1350.21   18.88
  -1 -11   4 1345.07   20.26
  -1  11   3  973.57   16.82
   1  11  -3  989.82   19.56
   1 -11  -3 1049.46   18.34
  -1 -11   3 1034.80   17.85
  -1  11   2  479.77   12.56
   1  11  -2  459.66   12.55
  -1 -11   2  467.64   12.38
   1 -11  -2  466.24   12.19
  -1  11   1  100.81    5.66
   1  11  -1   99.35    5.64
  -1 -11   1  102.88    5.63
   1 -11  -1  102.03    5.42
   1  11   0 2361.53   36.28
  -1  11   0 2439.72   36.03
   1  11   1 1660.70   26.96
  -1  11  -1 1604.98   26.97
  -1  11  -2  322.95   10.18
  -1 -11  -2  322.20    9.39
  -1 -11  -2  323.28    9.57
   1 -11   2  326.71   10.36
  -1  11  -3 3684.83   37.47
  -1 -11  -3 3771.22   36.81
  -1 -11  -3 3583.43   36.15
   1 -11   3 3794.72   39.21
  -1  11  -4 1037.73   17.26
  -1 -11  -4 1055.10   16.06
  -1 -11  -4 1040.62   16.38
   1 -11   4 1050.96   18.41
  -1  11  -5 1232.52   19.63
  -1 -11  -5 1220.80   17.79
  -1 -11  -5 1244.61   17.59
   1 -11   5 1232.21   19.25
  -1  11  -6  421.08   11.63
  -1 -11  -6  432.09   10.95
  -1 -11  -6  435.22   10.15
   1 -11   6  435.51   11.90
  -1  11  -7  397.42   10.39
  -1 -11  -7  380.15    9.28
  -1 -11  -7  377.50   10.07
   1 -11   7  388.47   11.13
  -1  11  -8  147.51    6.91
  -1 -11  -8  156.03    5.90
  -1 -11  -8  153.92    5.74
   1 -11   8  151.81    7.18
  -1  11  -9   57.45    5.06
  -1 -11  -9   59.18    4.38
  -1 -11  -9   59.95    4.19
   1 -11   9   59.11    5.23
  -1  11 -10  100.56    6.22
  -1 -11 -10   94.52    5.22
  -1 -11 -10   96.38    4.72
   1 -11  10   96.54    5.85
  -1  11 -11  119.18    6.50
  -1 -11 -11  117.96    5.21
   1  12 -10  767.94   14.86
   1 -12 -10  768.86   12.53
   1  12  -9   67.59    5.53
   1 -12  -9   70.73    4.44
   1 -12  -9   71.33    4.83
  -1 -12   9   71.52    5.33
   1  12  -8  241.97    8.63
   1 -12  -8  265.71    7.66
   1 -12  -8  261.03    7.65
  -1 -12   8  267.46    9.02
   1  12  -7  940.57   17.24
   1 -12  -7  956.24   14.92
   1 -12  -7  941.95   15.08
  -1 -12   7  949.90   16.20
   1  12  -6  769.79   15.08
   1 -12  -6  775.09   13.01
   1 -12  -6  807.92   14.76
  -1 -12   6  814.56   16.20
   1  12  -5 1088.86   18.60
   1 -12  -5 1132.61   16.44
   1 -12  -5 1095.15   17.60
  -1 -12   5 1120.04   17.48
   1  12  -4   18.22    3.75
   1 -12  -4   19.31    3.49
   1 -12  -4   17.51    3.63
  -1 -12   4   16.97    3.80
   1  12  -3  424.42   10.98
  -1 -12   3  420.39   11.05
  -1  12   2  675.59   14.34
   1  12  -2  686.06   14.45
  -1 -12   2  636.40   13.84
   1 -12  -2  637.91   14.29
  -1  12   1  868.26   16.25
   1  12  -1  910.48   17.42
  -1 -12   1  904.40   16.71
   1 -12  -1  914.66   17.26
   1  12   0  410.27   11.02
  -1  12   0  408.69   10.50
   1  12   1  282.98    8.77
  -1  12  -1  281.63    9.85
  -1  12  -2  604.94   14.35
  -1 -12  -2  633.30   13.76
  -1 -12  -2  621.57   12.91
   1 -12   2  624.93   13.15
  -1 -12  -3   56.06    4.43
  -1 -12  -3   55.07    4.50
   1 -12   3   55.64    4.97
  -1  12  -4 1348.86   20.80
  -1 -12  -4 1337.67   18.52
  -1 -12  -4 1361.98   19.10
   1 -12   4 1355.72   21.58
  -1  12  -5  450.07   11.71
  -1 -12  -5  483.86   11.17
  -1 -12  -5  483.05   10.97
   1 -12   5  481.78   12.29
  -1  12  -6 1979.81   25.49
  -1 -12  -6 2060.67   22.03
  -1 -12  -6 2055.94   22.16
   1 -12   6 2057.70   24.99
  -1  12  -7  182.86    7.56
  -1 -12  -7  181.39    6.13
  -1 -12  -7  179.30    6.39
   1 -12   7  181.09    7.79
  -1  12  -8   73.19    5.55
  -1 -12  -8   75.40    4.42
  -1 -12  -8   80.09    4.72
   1 -12   8   79.17    5.55
  -1  12  -9  348.82   10.75
  -1 -12  -9  339.68    8.95
  -1 -12  -9  347.63    8.25
   1 -12   9  341.29   10.02
  -1  12 -10  422.91   10.70
  -1 -12 -10  442.57    9.64
   1 -12  10  424.86   11.37
   1  13 -10    7.02    4.26
   1 -13 -10    7.34    3.09
   1  13  -9   65.91    5.44
   1 -13  -9   68.05    4.81
  -1 -13   9   67.62    5.14
   1  13  -8    7.68    3.92
   1 -13  -8   10.32    3.68
   1 -13  -8    8.82    3.19
  -1 -13   8   11.59    3.81
   1  13  -7  366.35   10.55
   1 -13  -7  368.88    9.62
   1 -13  -7  373.89    9.86
  -1 -13   7  370.07   10.15
   1  13  -6   12.91    3.82
   1 -13  -6    9.26    3.68
   1 -13  -6   13.67    3.79
  -1 -13   6   12.10    4.01
   1  13  -5   33.57    4.43
   1 -13  -5   33.05    4.41
   1 -13  -5   35.04    4.25
  -1 -13   5   32.91    3.95
   1  13  -4  183.65    7.13
   1 -13  -4  199.43    7.50
   1 -13  -4  193.51    7.44
  -1 -13   4  195.99    7.73
   1  13  -3  277.17   10.01
   1 -13  -3  284.53    9.09
  -1 -13   3  297.74    9.56
  -1  13   2  255.31    8.77
   1  13  -2  249.50    9.26
  -1 -13   2  240.42    8.18
   1 -13  -2  241.27    8.73
  -1  13   1  935.01   16.55
   1  13  -1  966.44   18.04
  -1 -13   1  952.16   16.19
   1 -13  -1  950.08   16.29
   1  13   0  899.17   16.40
  -1  13   0  914.00   16.59
   1  13   1 1129.06   20.87
  -1  13  -1 1116.22   18.34
  -1  13  -2 3110.10   29.45
  -1 -13  -2 3113.35   32.70
  -1 -13  -2 3143.36   28.55
   1 -13   2 3080.54   30.29
  -1  13  -3  494.14   12.26
  -1 -13  -3  513.46   10.90
  -1 -13  -3  522.71   12.01
   1 -13   3  523.96   12.75
  -1  13  -4  619.52   13.68
  -1 -13  -4  626.42   11.99
  -1 -13  -4  629.04   12.67
   1 -13   4  630.84   14.18
  -1  13  -5  435.26   11.83
  -1 -13  -5  452.83   10.25
  -1 -13  -5  450.25   10.43
   1 -13   5  448.05   11.49
  -1  13  -6   59.03    5.48
  -1 -13  -6   48.82    5.20
  -1 -13  -6   50.41    4.48
   1 -13   6   50.28    5.01
  -1  13  -7  296.89    9.57
  -1 -13  -7  283.15    8.33
  -1 -13  -7  272.23    7.82
   1 -13   7  279.56    8.95
  -1  13  -8  144.63    7.01
  -1 -13  -8  155.72    5.96
  -1 -13  -8  150.69    5.82
   1 -13   8  153.11    6.99
  -1  13  -9    6.06    4.44
  -1 -13  -9    7.20    3.91
  -1 -13  -9    5.16    3.16
   1 -13   9    5.87    3.91
  -1  13 -10   42.02    5.17
  -1 -13 -10   39.05    4.19
   1 -13  10   40.04    4.77
   1  14  -9  186.76    7.74
   1 -14  -9  188.84    7.00
  -1 -14   9  191.21    7.69
   1  14  -8   29.45    4.63
   1 -14  -8   31.75    4.26
   1 -14  -8   31.20    3.94
  -1 -14   8   31.48    4.43
   1  14  -7  278.65    9.72
   1 -14  -7  281.17    8.36
   1 -14  -7  285.52    8.28
  -1 -14   7  275.11    8.34
   1  14  -6  695.07   14.12
   1 -14  -6  661.94   12.95
   1 -14  -6  649.35   12.84
  -1 -14   6  677.90   14.27
   1  14  -5 1233.06   20.24
   1 -14  -5 1242.06   18.05
   1 -14  -5 1241.79   18.40
  -1 -14   5 1248.65   19.24
   1  14  -4  101.27    5.95
   1 -14  -4   97.98    5.47
   1 -14  -4   93.05    5.57
  -1 -14   4   94.22    5.43
   1  14  -3   93.28    5.70
   1 -14  -3   88.03    5.32
   1 -14  -3   91.51    5.25
  -1 -14   3   89.95    5.27
  -1  14   2  484.61   11.97
   1  14  -2  490.29   12.25
  -1 -14   2  455.41   11.62
   1 -14  -2  463.14   11.33
  -1  14   1   46.09    4.28
   1  14  -1   43.56    4.64
  -1 -14   1   52.49    4.41
   1 -14  -1   51.75    4.93
   1  14   0   27.25    4.18
  -1  14   0   25.56    4.12
   1  14   1  162.56    6.73
  -1  14  -1  158.81    7.07
  -1  14  -2  217.68    8.19
  -1 -14  -2  203.39    7.51
  -1 -14  -2  205.92    7.47
   1 -14   2  203.42    7.86
  -1  14  -3  589.47   13.69
  -1 -14  -3  575.23   11.93
  -1 -14  -3  584.49   12.35
   1 -14   3  571.85   12.82
  -1  14  -4  298.98    9.28
  -1 -14  -4  299.93    8.31
  -1 -14  -4  302.11    8.60
   1 -14   4  301.51    9.25
  -1  14  -5  441.60   11.56
  -1 -14  -5  437.55   10.34
  -1 -14  -5  436.23   10.74
   1 -14   5  441.79   11.99
  -1  14  -6 1241.38   20.81
  -1 -14  -6 1227.87   16.28
  -1 -14  -6 1213.53   16.31
   1 -14   6 1257.38   20.36
  -1  14  -7   74.03    5.81
  -1 -14  -7   71.62    4.38
  -1 -14  -7   72.03    4.83
   1 -14   7   73.74    5.87
  -1  14  -8  197.32    7.83
  -1 -14  -8  205.66    6.90
  -1 -14  -8  206.27    7.20
   1 -14   8  210.81    8.52
  -1  14  -9  576.85   13.69
  -1 -14  -9  551.92   10.36
  -1 -14  -9  567.87   11.53
   1 -14   9  564.80   13.80
   1  15  -8  112.14    6.41
   1 -15  -8  112.06    5.33
   1 -15  -8  109.85    5.63
  -1 -15   8  107.05    6.13
   1  15  -7  668.55   14.59
   1 -15  -7  661.46   12.22
   1 -15  -7  669.04   13.28
  -1 -15   7  681.38   14.03
   1  15  -6   45.76    4.92
   1 -15  -6   41.00    4.33
   1 -15  -6   40.79    4.46
  -1 -15   6   43.87    4.84
   1  15  -5   90.00    5.83
   1 -15  -5   91.98    5.37
   1 -15  -5   93.24    5.30
  -1 -15   5   94.01    5.54
   1  15  -4   95.82    5.85
   1 -15  -4   89.54    5.44
   1 -15  -4   87.23    5.56
  -1 -15   4   82.54    5.26
   1  15  -3  650.36   14.29
   1 -15  -3  637.89   12.32
  -1 -15   3  642.89   14.31
   1 -15  -3  663.62   13.90
  -1  15   2   11.58    3.85
   1  15  -2   10.40    3.94
  -1 -15   2   11.44    3.91
   1 -15  -2   11.06    3.77
  -1  15   1  195.92    7.52
   1  15  -1  186.73    7.39
  -1 -15   1  194.92    7.59
   1 -15  -1  194.30    7.26
   1  15   0   23.20    4.03
  -1  15   0   24.79    4.26
   1 -15   0   21.73    4.22
   1  15   1  442.17   10.81
  -1  15  -1  434.40   12.35
  -1 -15  -1  391.05   10.19
  -1  15  -2  226.55    7.98
  -1 -15  -2  226.26    8.29
  -1 -15  -2  230.70    8.11
   1 -15   2  230.34    8.18
  -1  15  -3   60.86    5.42
  -1 -15  -3   60.95    4.67
  -1 -15  -3   60.06    4.81
   1 -15   3   60.18    5.19
  -1  15  -4  445.45   11.78
  -1 -15  -4  433.00   10.96
  -1 -15  -4  436.90   10.40
   1 -15   4  444.36   11.41
  -1  15  -5   33.69    4.30
  -1 -15  -5   31.12    3.60
  -1 -15  -5   32.18    4.38
   1 -15   5   32.40    4.60
  -1  15  -6  196.75    8.27
  -1 -15  -6  186.98    6.72
  -1 -15  -6  186.22    6.49
   1 -15   6  190.90    7.81
  -1  15  -7   51.99    4.95
  -1 -15  -7   44.96    4.36
  -1 -15  -7   46.23    4.38
   1 -15   7   48.40    5.14
  -1  15  -8  555.75   12.35
  -1 -15  -8  569.07   10.82
  -1 -15  -8  574.18   11.04
   1 -15   8  572.11   13.20
   1  16  -7   80.72    5.96
   1 -16  -7   81.89    4.80
   1 -16  -7   85.43    5.27
  -1 -16   7   84.78    5.69
   1  16  -6  102.78    6.14
   1 -16  -6  104.35    5.28
   1 -16  -6  104.33    5.74
  -1 -16   6  105.03    6.10
   1  16  -5  640.96   13.32
   1 -16  -5  613.69   12.64
   1 -16  -5  584.96   13.06
  -1 -16   5  597.79   12.80
   1  16  -4  268.16    9.20
   1 -16  -4  263.97    8.13
   1 -16  -4  258.23    8.37
  -1 -16   4  262.14    8.81
   1  16  -3   26.66    4.51
   1 -16  -3   26.35    4.33
   1 -16  -3   22.82    4.12
  -1 -16   3   23.64    4.30
  -1  16   2  207.56    7.70
   1  16  -2  209.41    8.29
  -1 -16   2  190.65    7.08
   1 -16  -2  190.53    7.58
  -1  16   1  488.88   13.34
   1  16  -1  480.66   12.39
  -1 -16   1  475.03   11.19
   1 -16  -1  478.41   11.52
   1  16   0  311.74    9.37
  -1  16   0  311.81    9.32
   1 -16   0  287.67    8.88
   1  16   1  590.89   13.11
  -1  16  -1  566.50   12.65
  -1 -16  -1  556.15   12.51
  -1  16  -2   94.30    6.01
  -1 -16  -2   88.92    5.02
  -1 -16  -2   92.92    5.63
   1 -16   2   87.43    5.41
  -1  16  -3  340.11   10.30
  -1 -16  -3  331.43    9.14
  -1 -16  -3  332.53    8.91
   1 -16   3  336.79    9.82
  -1  16  -4   50.92    5.12
  -1 -16  -4   49.76    4.41
  -1 -16  -4   48.44    4.71
   1 -16   4   51.18    4.77
  -1  16  -5   81.22    5.88
  -1 -16  -5   77.92    4.97
  -1 -16  -5   77.41    5.24
   1 -16   5   76.45    5.87
  -1  16  -6  764.40   15.18
  -1 -16  -6  749.17   13.40
  -1 -16  -6  768.05   13.48
   1 -16   6  776.48   15.57
  -1  16  -7  132.01    6.89
  -1 -16  -7  128.58    5.50
  -1 -16  -7  129.81    5.81
   1 -16   7  126.03    6.66
   1  17  -6  196.53    7.69
   1 -17  -6  214.03    7.90
   1 -17  -6  203.61    7.59
  -1 -17   6  212.38    7.81
   1  17  -5  428.47   11.52
   1 -17  -5  430.49   10.48
   1 -17  -5  413.24   10.70
  -1 -17   5  437.24   11.76
   1  17  -4  120.78    6.44
   1 -17  -4  118.95    6.07
   1 -17  -4  114.11    6.15
  -1 -17   4  116.60    6.40
   1  17  -3  496.92   12.05
   1 -17  -3  499.78   11.64
  -1 -17   3  502.13   12.08
   1 -17  -3  498.77   12.11
  -1  17   2   61.45    4.99
   1  17  -2   61.14    5.26
  -1 -17   2   68.19    5.39
   1 -17  -2   63.78    5.32
  -1  17   1  164.98    7.24
   1  17  -1  165.62    7.37
  -1 -17   1  163.02    7.00
   1 -17  -1  162.54    7.11
   1  17   0   28.70    4.30
  -1  17   0   28.96    4.62
   1 -17   0   21.35    4.41
  -1  17  -1  265.50    9.44
  -1 -17  -1  251.01    8.26
  -1  17  -2    1.44    4.00
  -1 -17  -2    2.46    3.00
  -1 -17  -2    1.20    3.89
   1 -17   2    0.54    3.40
  -1  17  -3  129.86    6.43
  -1 -17  -3  124.35    6.02
  -1 -17  -3  126.92    6.21
   1 -17   3  123.70    6.57
  -1  17  -4  528.80   13.02
  -1 -17  -4  523.63   10.96
  -1 -17  -4  523.46   11.44
   1 -17   4  527.95   13.35
  -1  17  -5  504.37   12.38
  -1 -17  -5  494.97   10.50
  -1 -17  -5  506.31   11.94
   1 -17   5  507.36   12.83
  -1  17  -6   33.19    4.91
  -1 -17  -6   35.92    4.07
  -1 -17  -6   35.15    3.86
   1 -17   6   36.46    5.05
   1  18  -4   71.38    5.53
   1 -18  -4   68.60    5.25
   1 -18  -4   67.97    5.34
  -1 -18   4   66.38    5.12
   1  18  -3   33.38    4.19
   1 -18  -3   35.89    4.73
   1 -18  -3   33.69    4.23
  -1 -18   3   33.27    4.86
   1  18  -2  381.02   10.99
  -1 -18   2  399.49   10.59
   1 -18  -2  397.38   10.22
  -1  18   1  634.16   13.10
   1  18  -1  646.56   14.14
  -1 -18   1  628.39   13.44
   1 -18  -1  650.94   13.74
   1  18   0  292.98    9.19
  -1  18   0  290.49    9.04
   1 -18   0  281.21    9.20
  -1  18  -1  253.18    9.17
  -1 -18  -1  259.73    7.71
  -1 -18  -1  252.71    7.97
  -1  18  -2  241.60    8.37
  -1 -18  -2  248.41    8.25
  -1 -18  -2  243.50    8.45
   1 -18   2  246.99    8.41
  -1  18  -3  169.37    7.30
  -1 -18  -3  169.52    6.53
  -1 -18  -3  169.19    6.60
   1 -18   3  165.12    6.96
  -1  18  -4    8.53    4.37
  -1 -18  -4    9.11    3.71
  -1 -18  -4   10.42    4.26
   1 -18   4    6.97    4.45
   1  19   0   22.69    4.15
  -1  19   0   20.24    4.46
   1 -19   0   17.77    4.50
   2   0 -13    2.04    2.95
   2   0 -12    2.64    2.81
   2   0 -11   38.91    3.56
   2   0 -10   38.11    3.73
   2   0  -9  354.79    8.62
   2   0  -8   18.06    3.00
   2   0  -7    1.16    2.22
   2   0  -6 3583.73   36.07
  -2   0   6 3552.83   37.52
   2   0  -5   36.77    2.93
  -2   0   5   37.19    3.03
   2   0  -4 2365.82   29.58
  -2   0   4 2394.23   29.92
   2   0  -1 5803.29   63.33
   2   0  -1 5492.35   55.22
   2   0   014632.77  128.08
   2   0   1 5312.79   55.22
  -2   0  -2 1787.76   24.74
   2   0   2 1776.31   23.09
  -2   0  -2 1735.16   22.34
   2   0   2 1817.03   23.06
  -2   0  -3 3976.56   44.82
   2   0   3 4064.55   44.20
  -2   0  -3 3997.27   43.20
   2   0   3 4003.04   42.34
  -2   0  -4 2292.51   28.76
   2   0   4 2346.86   27.73
  -2   0  -4 2336.70   28.37
   2   0   4 2379.80   27.46
  -2   0  -5 9153.52   77.18
   2   0   5 9232.89   76.44
  -2   0  -5 8849.65   87.65
   2   0   5 8843.14   86.57
  -2   0  -6   47.39    3.40
  -2   0  -6   46.29    3.30
   2   0   6   47.26    3.10
  -2   0  -7 3457.63   43.34
  -2   0  -7 3448.06   43.19
   2   0   7 3418.97   41.53
  -2   0  -8  586.43   12.11
  -2   0  -8  596.74   12.76
   2   0   8  583.51   11.92
  -2   0  -9   68.56    4.15
  -2   0  -9   72.75    4.26
   2   0   9   69.04    3.76
  -2   0 -10 1137.78   16.57
  -2   0 -11    0.84    2.99
   2   1 -13  144.86    5.97
   2  -1 -13  148.65    6.04
   2   1 -12  275.46    7.71
   2  -1 -12  271.54    7.34
   2   1 -11   91.98    4.88
   2  -1 -11   88.30    4.89
   2   1 -10  510.46   10.59
   2  -1 -10  521.49   10.25
   2   1  -9  951.72   13.85
   2  -1  -9  956.93   14.10
   2   1  -8  499.91   11.18
   2  -1  -8  513.98   11.17
   2   1  -7 1159.02   18.91
   2  -1  -7 1154.57   19.32
   2   1  -6  498.59   10.93
   2  -1  -6  473.26   10.09
  -2  -1   6  478.99    9.91
  -2   1   6  493.38   10.37
   2   1  -5 4358.28   48.39
   2  -1  -5 4377.53   46.20
  -2  -1   5 4386.41   47.81
  -2   1   5 4240.42   45.86
   2   1  -4 5332.26   55.81
   2  -1  -4 5394.94   53.84
  -2  -1   4 5464.27   57.19
  -2   1   4 5564.84   58.03
   2  -1  -4 5475.81   58.37
   2  -1  -4 5398.04   62.42
   2   1  -4 5319.69   63.10
   2   1  -3  846.28   14.16
  -2  -1   3  856.83   14.54
   2  -1  -3  826.00   14.59
  -2   1   3  841.60   15.23
   2  -1  -3  839.73   13.97
  -2  -1   3  816.61   13.90
   2   1  -3  822.84   16.37
   2  -1  -3  843.93   15.96
  -2   1   1 3962.40   46.29
   2  -1  -1 4263.78   49.31
  -2   1   1 4040.80   44.36
   2  -1  -1 4065.36   42.87
  -2  -1   1 4153.16   44.82
   2   1  -1 4088.00   44.42
  -2   1   0  709.47   20.49
   2  -1   0  741.83   14.71
  -2  -1   0  734.48   15.46
   2   1   0  802.12   15.06
  -2   1   0  795.74   13.60
   2  -1   0  758.57   12.83
  -2  -1   0  767.05   13.12
   2   1   0  782.04   13.03
  -2   1  -1 4550.74   52.53
   2  -1   1 4293.28   47.25
  -2  -1  -1 4375.29   48.43
   2   1   1 4521.18   47.56
  -2   1  -2 3141.79   37.99
   2  -1   2 3139.72   36.70
  -2  -1  -2 2952.13   34.28
  -2   1  -2 3073.62   35.09
   2  -1   2 3065.32   34.15
  -2  -1  -2 3018.58   34.36
   2   1   2 3110.57   34.88
  -2   1  -3   47.48    3.45
   2  -1   3   42.71    2.96
  -2  -1  -3   46.22    3.15
   2   1   3   46.11    3.12
  -2   1  -3   55.55    3.34
   2  -1   3   41.86    2.69
  -2  -1  -3   42.78    2.79
   2   1   3   44.35    2.91
  -2   1  -4 4387.78   46.99
  -2  -1  -4 4473.90   47.53
   2  -1   4 4539.50   47.04
   2   1   4 4504.99   45.86
  -2   1  -4 4575.45   47.47
  -2  -1  -4 4447.83   45.79
   2  -1   4 4440.96   44.75
   2   1   4 4354.17   44.92
  -2   1  -5 6920.13   71.88
  -2  -1  -5 6974.23   72.05
   2  -1   5 6872.47   69.56
   2   1   5 7093.37   71.89
  -2   1  -5 7374.83   75.50
  -2  -1  -5 6808.31   69.82
   2  -1   5 7064.36   70.28
   2   1   5 7096.06   71.96
  -2   1  -6  446.76   10.01
  -2  -1  -6  432.08   10.12
  -2   1  -6  472.98   10.78
  -2  -1  -6  446.85    9.40
   2  -1   6  441.77    9.07
   2   1   6  462.34   11.95
  -2   1  -7  482.90   10.11
  -2  -1  -7  497.70   10.27
  -2   1  -7  491.95   12.07
  -2  -1  -7  492.58    9.28
   2  -1   7  498.99    9.88
   2   1   7  491.88    9.71
  -2  -1  -8 1456.17   21.87
  -2   1  -8 1450.14   22.35
  -2  -1  -8 1454.82   21.44
   2  -1   8 1402.52   20.48
   2   1   8 1453.30   22.56
  -2  -1  -9 1017.69   14.48
  -2   1  -9 1017.07   15.36
  -2  -1  -9 1018.74   14.32
  -2  -1 -10 1021.00   14.94
  -2  -1 -10 1024.91   14.86
  -2  -1 -11  522.14   11.22
  -2  -1 -11  520.12   10.72
   2   2 -13  135.47    5.87
   2  -2 -13  137.15    5.82
   2   2 -12   33.95    4.01
   2  -2 -12   34.22    3.91
   2   2 -11   82.06    4.56
   2  -2 -11   89.98    4.90
   2   2 -10   42.62    4.00
   2  -2 -10   38.84    3.45
   2   2  -9 1431.79   17.61
   2  -2  -9 1410.53   16.92
   2   2  -8  652.42   13.23
   2  -2  -8  669.90   13.14
   2   2  -7 1004.83   17.89
   2  -2  -7 1022.61   17.18
   2   2  -6 1588.92   22.04
   2  -2  -6 1620.22   21.32
  -2  -2   6 1629.81   20.67
  -2  -2   6 1707.41   25.23
  -2  -2   6 1697.80   28.90
   2   2  -5 1618.60   23.02
  -2  -2   5 1657.15   23.82
  -2   2   5 1657.87   24.62
   2  -2  -5 1700.50   26.62
  -2  -2   5 1551.75   23.84
   2  -2  -5 1697.07   32.13
   2   2  -5 1582.91   27.16
   2   2  -4 1607.57   22.36
  -2  -2   4 1591.02   21.02
   2  -2  -4 1575.43   23.19
  -2   2   4 1614.65   22.78
   2  -2  -4 1560.80   21.75
  -2  -2   4 1485.92   24.06
   2  -2  -4 1495.22   24.12
   2   2  -4 1674.20   25.20
   2  -2  -3 2764.94   34.41
   2   2  -3 2556.00   31.69
  -2  -2   3 2703.41   32.74
   2  -2  -3 2659.79   32.80
   2  -2  -3 2691.21   32.57
  -2  -2   3 2734.82   34.74
   2   2  -3 2525.83   34.77
   2  -2  -3 2696.80   36.71
   2  -2  -2 2378.45   32.16
   2   2  -2 2304.57   29.29
  -2  -2   2 2385.22   29.33
   2  -2  -2 2339.68   30.16
   2  -2  -2 2423.84   29.68
  -2  -2   2 2236.70   28.64
   2   2  -2 2357.08   30.67
   2  -2  -2 2368.07   31.35
  -2   2   1  293.51    9.75
   2  -2  -1  308.94    9.23
   2   2  -1  301.28    9.59
   2  -2  -1  304.15    7.71
  -2  -2   1  294.11    7.88
   2   2  -1  307.38    8.43
   2  -2  -1  317.18    8.59
  -2   2   0 3364.56   42.67
   2  -2   0 3160.29   39.25
  -2   2   0 3197.21   37.01
   2  -2   0 3174.24   36.10
  -2  -2   0 3193.09   37.12
   2   2   0 3203.87   37.05
  -2   2  -1 4364.95   50.20
   2  -2   1 4310.58   48.40
   2   2   1 4440.09   47.50
  -2   2  -2  873.41   16.26
   2  -2   2  866.13   14.92
  -2  -2  -2  869.76   14.97
   2   2   2  889.64   14.50
  -2   2  -2  835.06   14.66
   2  -2   2  872.34   14.30
  -2  -2  -2  861.34   14.43
   2   2   2  878.03   14.76
  -2   2  -3  716.30   14.53
   2  -2   3  699.21   13.23
  -2  -2  -3  689.42   13.71
   2   2   3  750.64   13.23
  -2   2  -3  724.59   13.51
   2  -2   3  680.44   12.36
  -2  -2  -3  708.36   12.56
   2   2   3  732.56   13.15
  -2   2  -4 2034.71   26.88
   2  -2   4 2083.73   26.01
  -2  -2  -4 2026.00   26.65
   2   2   4 2104.97   25.71
  -2   2  -4 2118.19   26.84
   2  -2   4 2130.85   25.31
  -2  -2  -4 2124.17   25.70
   2   2   4 2075.79   26.29
  -2   2  -5 4264.53   48.57
  -2  -2  -5 4414.97   50.13
   2   2   5 4466.32   48.44
  -2   2  -5 4355.02   48.75
   2  -2   5 4619.97   49.46
  -2  -2  -5 4569.47   49.68
   2   2   5 4386.41   48.78
  -2   2  -6  824.67   14.90
  -2  -2  -6  887.98   15.25
  -2   2  -6  905.50   15.55
   2  -2   6  846.37   13.80
  -2  -2  -6  902.66   14.61
   2   2   6  901.54   16.05
  -2  -2  -7  275.07    7.52
  -2   2  -7  275.53    7.83
  -2  -2  -7  274.74    7.33
   2  -2   7  272.21    7.45
   2   2   7  275.85    7.38
  -2  -2  -8  403.05    9.69
  -2  -2  -8  413.16    8.53
   2  -2   8  407.78    8.69
   2   2   8  390.02    9.85
  -2  -2  -9   54.09    4.11
  -2  -2  -9   54.12    3.80
   2  -2   9   60.08    4.28
  -2  -2 -10  364.88    8.83
  -2  -2 -10  371.02    8.70
   2  -2  10  363.95    9.58
  -2  -2 -11  729.23   12.86
  -2  -2 -11  740.16   13.02
  -2  -2 -12  410.19    9.44
  -2   2 -13  269.29    8.38
  -2  -2 -13  260.02    7.77
   2   3 -13  142.77    5.97
   2  -3 -13  144.25    5.65
   2   3 -12  142.69    5.90
   2  -3 -12  137.94    5.60
   2   3 -11  215.82    7.00
   2  -3 -11  220.78    6.48
   2   3 -10  467.45    9.99
   2  -3 -10  460.84    9.47
   2   3  -9  875.96   13.71
   2  -3  -9  873.68   13.49
   2   3  -8 2299.59   25.21
   2  -3  -8 2357.72   24.45
  -2  -3   8 2239.79   29.13
  -2  -3   8 2513.19   38.34
   2   3  -7  967.20   14.06
   2  -3  -7  978.40   13.60
  -2  -3   7 1019.22   16.72
   2  -3  -7 1008.12   16.21
  -2  -3   7 1008.33   18.05
   2   3  -6  425.44   10.30
  -2  -3   6  414.81    9.91
   2  -3  -6  412.46    9.83
   2  -3  -6  423.05   10.06
  -2  -3   6  416.79   11.42
  -2   3   6  432.61   11.81
   2   3  -6  427.25   10.87
   2   3  -5 1991.91   27.80
  -2  -3   5 2109.48   27.15
   2  -3  -5 2027.10   27.08
  -2   3   5 2026.13   27.56
  -2  -3   5 1996.05   29.11
   2  -3  -5 2089.01   30.97
   2   3  -5 1932.57   28.01
  -2   3   5 2033.41   29.09
   2  -3  -4 7746.49   75.08
   2   3  -4 7776.59   75.59
  -2  -3   4 7716.57   73.54
   2  -3  -4 7861.36   76.30
  -2  -3   4 7558.45   75.08
   2  -3  -4 7370.63   75.45
   2   3  -4 7531.74   76.06
  -2   3   4 7840.27   76.57
   2  -3  -3 4581.48   50.88
   2   3  -3 4629.42   50.68
  -2  -3   3 4743.69   50.44
   2  -3  -3 4741.85   52.35
  -2  -3   3 4705.51   53.00
   2   3  -3 4797.23   55.25
   2  -3  -3 4601.34   52.98
  -2   3   3 4788.80   53.56
  -2   3   2  824.41   17.86
   2  -3  -2  848.50   16.22
   2   3  -2  778.00   15.33
  -2  -3   2  869.31   14.79
  -2  -3   2  839.56   15.71
   2   3  -2  879.96   15.98
   2  -3  -2  826.72   16.15
  -2   3   2  856.84   15.03
  -2   3   1 1150.81   20.39
   2  -3  -1 1129.74   19.16
   2   3  -1 1153.77   28.01
  -2  -3   1 1173.78   20.07
  -2  -3   1 1065.83   17.77
   2   3  -1 1206.73   19.04
   2  -3  -1 1082.06   19.32
  -2  -3   0 2043.45   30.36
  -2   3   0 2006.96   30.45
   2  -3   0 2136.51   29.55
  -2  -3   0 2015.43   31.07
   2  -3   0 2030.78   26.16
  -2  -3   0 2104.57   27.06
   2   3   0 2082.33   27.87
   2  -3   0 2051.55   27.44
  -2   3  -1 5468.68   60.52
   2  -3   1 5630.64   60.95
   2   3   1 5624.12   59.38
  -2   3  -2 1069.04   18.76
   2  -3   2 1066.75   19.31
  -2  -3  -2 1099.13   17.20
   2   3   2 1145.84   17.54
   2  -3   2 1111.15   16.88
  -2  -3  -2 1130.50   17.96
   2   3   2 1152.70   18.00
   2  -3   2 1131.89   19.05
  -2   3  -3 3750.61   43.73
  -2  -3  -3 3826.07   42.08
   2   3   3 4076.21   44.95
   2  -3   3 3927.17   42.66
  -2  -3  -3 3906.86   42.77
   2   3   3 3948.59   44.02
   2  -3   3 3842.43   43.82
  -2  -3  -4 2780.41   32.54
   2  -3   4 2826.65   31.25
  -2  -3  -4 2780.47   31.48
  -2  -3  -5  859.21   15.68
   2   3   5  845.75   14.96
   2  -3   5  847.36   13.89
  -2  -3  -5  864.15   14.95
   2   3   5  866.98   15.62
   2  -3   5  866.85   16.02
  -2  -3  -6  156.34    5.84
   2  -3   6  154.50    6.30
  -2  -3  -6  160.34    5.46
   2   3   6  147.42    5.71
   2  -3   6  155.49    7.29
  -2  -3  -7 1032.90   14.35
   2  -3   7  987.74   12.91
  -2  -3  -7 1020.92   13.75
   2   3   7 1057.45   16.32
   2  -3   7 1044.11   15.94
  -2  -3  -8 1009.36   15.64
  -2  -3  -8 1011.18   14.13
   2   3   8  957.93   16.17
   2  -3   8  997.48   16.57
  -2  -3  -9  811.38   12.95
  -2  -3  -9  810.87   12.54
   2  -3   9  820.09   14.41
  -2  -3 -10  676.56   11.55
  -2  -3 -10  686.74   11.28
   2  -3  10  671.50   14.12
  -2   3 -11  153.46    6.12
  -2  -3 -11  157.61    6.07
  -2  -3 -11  155.54    5.97
  -2   3 -12  287.41    8.17
  -2  -3 -12  283.50    7.58
  -2   3 -13  513.67   11.12
  -2  -3 -13  523.72   10.70
   2   4 -13  157.04    6.53
   2  -4 -13  163.18    6.07
   2   4 -12  280.29    7.85
   2  -4 -12  277.13    7.33
   2   4 -11   31.88    4.17
   2  -4 -11   32.06    3.31
   2   4 -10  309.71    8.41
   2  -4 -10  306.67    7.83
   2   4  -9  108.26    5.25
   2  -4  -9  104.25    4.93
   2   4  -8  670.92   12.45
   2  -4  -8  670.56   12.35
  -2  -4   8  669.04   13.08
   2  -4  -8  658.51   11.77
  -2  -4   8  671.69   13.94
  -2   4   8  672.11   14.15
   2   4  -7  796.88   13.41
   2  -4  -7  770.36   12.27
  -2  -4   7  748.42   13.84
   2  -4  -7  789.62   13.25
  -2  -4   7  820.24   15.69
  -2   4   7  799.67   15.29
   2   4  -6   97.70    4.76
  -2  -4   6  106.51    4.36
   2  -4  -6  109.41    4.74
   2  -4  -6  112.22    5.40
  -2  -4   6  110.77    6.19
  -2   4   6   96.61    5.09
   2   4  -6   95.42    4.96
   2   4  -5  836.04   15.77
  -2  -4   5  832.65   14.75
   2  -4  -5  820.06   14.87
  -2  -4   5  799.70   17.45
   2  -4  -5  856.45   17.16
   2   4  -5  837.82   16.98
  -2   4   5  830.88   17.17
   2  -4  -4 1833.32   25.44
   2   4  -4 1782.29   25.57
  -2  -4   4 1812.09   24.17
   2  -4  -4 1833.48   25.22
  -2  -4   4 1707.20   25.05
   2  -4  -4 1776.14   28.99
   2   4  -4 1834.32   26.14
  -2   4   4 1789.70   25.30
   2  -4  -3 2369.21   30.27
   2   4  -3 2319.51   31.80
  -2  -4   3 2366.44   29.24
   2  -4  -3 2345.21   29.71
  -2  -4   3 2328.39   32.56
   2   4  -3 2328.16   30.62
   2  -4  -3 2363.06   31.60
  -2   4   3 2384.85   30.36
  -2   4   2 1376.41   22.86
   2  -4  -2 1404.99   23.07
   2   4  -2 1409.06   23.38
  -2  -4   2 1437.52   21.67
  -2  -4   2 1356.28   21.63
   2  -4  -2 1394.54   23.06
  -2   4   2 1495.44   21.82
  -2   4   1  373.30   10.95
   2   4  -1  373.03   11.19
   2  -4  -1  380.75   10.80
  -2  -4   1  379.35   10.63
  -2  -4   1  361.41   10.38
   2   4  -1  385.81    9.96
   2  -4  -1  377.81   10.14
  -2   4   1  383.83    9.43
   2   4   0 2509.45   35.28
  -2  -4   0 2478.66   34.77
  -2   4   0 2553.12   35.08
   2  -4   0 2413.64   32.46
  -2  -4   0 2516.20   32.01
   2   4   0 2483.97   32.11
   2  -4   0 2579.44   33.46
  -2   4   0 2603.04   33.39
  -2  -4  -1  249.36    7.98
  -2   4  -1  272.56    9.00
  -2  -4  -1  250.66    7.53
  -2   4  -2 1428.45   23.08
  -2  -4  -2 1491.92   22.07
   2   4   2 1573.05   22.52
   2  -4   2 1536.82   21.45
  -2  -4  -2 1508.92   23.08
   2   4   2 1535.39   23.00
   2  -4   2 1462.82   22.36
  -2  -4  -3  872.50   14.65
   2   4   3  876.12   14.96
   2  -4   3  887.13   14.36
  -2  -4  -3  893.03   14.83
   2   4   3  861.87   15.30
   2  -4   3  876.35   16.38
  -2  -4  -4 1273.29   18.84
   2   4   4 1272.74   18.47
   2  -4   4 1321.91   18.50
  -2  -4  -4 1277.56   19.39
   2   4   4 1243.22   19.41
   2  -4   4 1291.80   20.67
  -2  -4  -5 2213.90   26.77
   2   4   5 2282.28   26.16
   2  -4   5 2232.62   25.74
  -2  -4  -5 2248.63   26.36
   2   4   5 2311.01   27.97
   2  -4   5 2215.94   30.01
  -2  -4  -6  409.85    9.24
   2  -4   6  404.35    7.94
  -2  -4  -6  419.14    8.74
   2   4   6  408.99    9.60
   2  -4   6  407.97   10.42
  -2  -4  -7 1004.71   14.30
  -2  -4  -7 1028.08   14.31
   2   4   7 1061.01   16.49
   2  -4   7 1054.08   16.66
  -2  -4  -8  640.09   14.28
  -2  -4  -8  662.61   11.65
   2  -4   8  661.39   13.30
  -2   4  -9   48.48    4.14
  -2  -4  -9   49.76    3.93
  -2  -4  -9   51.38    3.49
   2  -4   9   50.34    4.46
  -2   4 -10   28.08    3.49
  -2  -4 -10   26.27    3.04
  -2  -4 -10   26.36    3.06
   2  -4  10   26.62    3.66
  -2   4 -11   25.58    3.84
  -2  -4 -11   28.82    3.39
  -2  -4 -11   26.83    3.29
  -2   4 -12    4.66    3.83
  -2  -4 -12    4.56    3.00
  -2   4 -13  104.46    5.60
  -2  -4 -13   98.56    5.28
   2   5 -13   76.30    5.13
   2  -5 -13   79.92    5.10
   2   5 -12    8.95    3.15
   2  -5 -12    9.49    3.04
   2   5 -11   62.14    4.76
   2  -5 -11   63.87    4.42
   2   5 -10  267.08    8.52
   2  -5 -10  268.03    7.37
   2   5  -9  106.28    5.25
   2  -5  -9  121.03    5.58
   2   5  -8  169.71    6.22
   2  -5  -8  158.48    5.77
   2  -5  -8  158.63    6.13
  -2  -5   8  157.19    6.73
   2   5  -7 1390.65   22.65
   2  -5  -7 1361.04   21.98
   2  -5  -7 1412.03   22.60
  -2  -5   7 1389.42   23.68
  -2   5   7 1354.50   23.56
   2   5  -7 1409.15   22.51
   2   5  -6  278.73    8.31
  -2  -5   6  273.78    7.21
   2  -5  -6  268.96    7.67
   2  -5  -6  273.40    9.17
  -2  -5   6  272.35    9.09
  -2   5   6  262.17    8.51
   2   5  -6  267.96    7.95
   2   5  -5  691.16   15.00
  -2  -5   5  721.76   13.56
   2  -5  -5  722.91   13.81
  -2  -5   5  692.26   15.29
   2  -5  -5  693.49   14.48
   2   5  -5  681.45   14.00
  -2   5   5  681.23   14.25
   2  -5  -4 4682.44   53.97
   2   5  -4 4662.05   54.29
  -2  -5   4 4789.05   53.87
   2  -5  -4 4683.51   52.29
  -2  -5   4 4583.55   56.51
   2  -5  -4 4618.41   56.24
   2   5  -4 4763.35   54.91
  -2   5   4 4734.33   53.98
   2  -5  -3  663.21   13.82
   2   5  -3  651.24   14.53
  -2  -5   3  663.66   12.99
   2  -5  -3  615.69   13.55
  -2  -5   3  611.78   13.97
   2   5  -3  657.88   14.00
   2  -5  -3  647.64   15.28
  -2   5   3  668.78   13.50
  -2   5   2 3081.03   38.28
   2  -5  -2 3026.59   36.38
   2   5  -2 3143.83   39.48
  -2  -5   2 3120.39   36.54
  -2  -5   2 2946.78   36.00
   2   5  -2 3189.24   38.12
   2  -5  -2 3074.76   37.66
  -2   5   2 3206.78   37.10
  -2   5   1   20.07    2.75
   2   5  -1   20.10    2.74
  -2  -5   1   31.24    3.27
  -2  -5   1   28.14    2.76
   2   5  -1   20.80    2.86
   2  -5  -1   27.90    3.04
  -2   5   1   19.29    2.50
   2   5   0 1161.53   19.97
  -2   5   0 1077.63   19.95
  -2  -5   0 1174.16   20.94
  -2  -5   0 1181.96   21.25
   2   5   0 1179.63   20.11
   2  -5   0 1159.20   20.08
  -2   5   0 1182.11   19.25
  -2  -5  -1  286.27    8.91
  -2  -5  -1  292.76    9.85
  -2  -5  -2 1515.11   22.96
  -2  -5  -2 1409.58   20.23
   2  -5   2 1449.54   21.02
  -2  -5  -2 1475.37   21.94
   2   5   2 1427.98   21.18
   2  -5   2 1503.30   23.47
  -2  -5  -3  817.19   14.73
   2   5   3  842.51   15.34
   2  -5   3  835.75   14.51
  -2  -5  -3  809.11   15.82
   2   5   3  859.80   15.87
   2  -5   3  827.02   16.20
   2   5   4 2449.01   31.09
   2  -5   4 2395.18   29.66
  -2  -5  -4 2339.94   30.10
   2   5   4 2433.92   31.70
   2  -5   4 2355.47   32.36
  -2  -5  -5  153.09    5.75
   2  -5   5  151.64    5.34
  -2  -5  -5  148.31    5.65
   2   5   5  153.80    6.22
   2  -5   5  147.72    6.22
  -2  -5  -6 1168.91   19.18
  -2  -5  -6 1210.50   20.29
   2   5   6 1254.73   20.99
   2  -5   6 1197.78   22.60
  -2   5  -7   27.02    3.61
  -2  -5  -7   28.62    2.93
  -2  -5  -7   29.16    2.90
   2  -5   7   27.74    3.51
  -2   5  -8  994.69   15.72
  -2  -5  -8 1012.85   14.60
  -2  -5  -8  995.77   13.94
   2  -5   8  987.33   15.82
  -2   5  -9 1405.43   18.89
  -2  -5  -9 1362.91   16.43
  -2  -5  -9 1383.98   16.49
   2  -5   9 1343.01   19.01
  -2   5 -10    9.58    3.61
  -2  -5 -10   10.96    3.15
  -2  -5 -10   12.41    2.81
   2  -5  10   10.88    3.31
  -2   5 -11   59.91    4.90
  -2  -5 -11   64.01    4.44
  -2   5 -12  252.87    8.02
  -2  -5 -12  253.95    7.04
  -2   5 -13  149.21    6.61
  -2  -5 -13  153.55    6.21
   2   6 -13  363.58    9.26
   2  -6 -13  361.18    8.49
   2   6 -12   29.90    4.29
   2  -6 -12   27.65    3.86
   2   6 -11  108.84    5.70
   2  -6 -11  110.00    5.15
   2   6 -10  227.27    7.43
   2  -6 -10  234.80    6.89
   2  -6  -9  312.08    7.86
  -2  -6   9  302.63    9.44
   2   6  -8  579.16   12.07
   2  -6  -8  581.56   10.96
   2  -6  -8  578.94   11.64
  -2  -6   8  560.25   13.63
   2   6  -7  770.60   14.70
   2  -6  -7  799.00   13.27
   2  -6  -7  799.83   14.86
  -2  -6   7  765.58   16.31
  -2   6   7  770.67   14.73
   2   6  -7  765.62   14.06
   2   6  -6 1749.11   21.82
  -2  -6   6 1691.46   18.48
   2  -6  -6 1757.50   19.15
   2  -6  -6 1730.25   21.70
  -2  -6   6 1727.50   22.71
  -2   6   6 1745.15   21.01
   2   6  -6 1829.93   21.39
   2   6  -5  212.11    7.41
  -2  -6   5  221.97    6.29
   2  -6  -5  214.21    6.76
  -2  -6   5  224.58    7.95
   2  -6  -5  219.20    7.77
   2   6  -5  214.37    7.32
  -2   6   5  217.02    7.43
   2   6  -4 1578.80   23.42
  -2  -6   4 1550.15   20.66
  -2  -6   4 1541.08   24.37
   2  -6  -4 1531.69   23.16
   2   6  -4 1605.41   23.42
  -2   6   4 1587.57   22.03
   2  -6  -3   71.20    4.31
   2   6  -3   78.57    4.85
  -2  -6   3   73.35    4.25
  -2  -6   3   70.92    4.43
   2  -6  -3   70.54    4.66
   2   6  -3   79.23    4.66
  -2   6   3   81.81    4.56
  -2   6   2 3904.20   46.12
   2   6  -2 4029.90   47.44
  -2  -6   2 4099.46   46.94
  -2  -6   2 4070.61   46.81
   2   6  -2 4148.72   46.33
   2  -6  -2 4027.89   49.07
  -2   6   2 4204.71   45.61
   2   6  -1 1093.51   20.63
  -2  -6   1 1082.34   20.23
  -2  -6   1 1043.76   19.77
   2   6  -1 1107.57   18.51
   2  -6  -1 1064.44   19.01
  -2   6   1 1084.20   18.17
   2   6   0   61.07    4.28
  -2  -6   0   75.42    4.75
  -2  -6   0   75.29    4.33
   2   6   0   61.67    4.09
   2  -6   0   75.08    4.72
  -2   6   0   61.15    3.83
  -2  -6  -1 1727.84   26.28
  -2  -6  -1 1702.24   24.95
  -2  -6  -2 1486.04   22.58
  -2  -6  -2 1473.62   21.82
  -2  -6  -2 1376.85   20.25
   2   6   2 1489.61   22.79
   2  -6   2 1448.18   22.77
  -2   6  -2 1465.69   21.68
  -2  -6  -3 3506.11   42.33
   2  -6   3 3578.95   44.98
  -2  -6  -3 3601.74   42.35
   2  -6   3 3587.85   41.65
  -2  -6  -3 3398.38   40.42
   2   6   3 3606.05   43.04
   2  -6   3 3552.31   44.07
  -2  -6  -4  464.20   10.35
   2   6   4  441.86   10.16
   2  -6   4  454.60   10.00
  -2  -6  -4  451.06   10.25
   2   6   4  457.51   10.89
   2  -6   4  446.79   12.05
  -2  -6  -5  670.69   12.04
  -2  -6  -5  687.30   13.55
   2  -6   5  664.65   13.77
  -2   6  -6   81.75    4.74
  -2  -6  -6   84.87    4.40
  -2  -6  -6   88.57    4.43
   2  -6   6   82.52    4.77
  -2   6  -7  124.68    5.80
  -2  -6  -7  119.12    4.93
  -2  -6  -7  123.98    4.96
   2  -6   7  121.19    5.90
  -2   6  -8  857.73   15.22
  -2  -6  -8  862.62   13.33
  -2  -6  -8  875.91   13.58
   2  -6   8  903.96   15.97
  -2   6  -9  134.24    6.18
  -2  -6  -9  133.97    5.73
  -2  -6  -9  131.81    5.23
   2  -6   9  134.03    6.29
  -2   6 -10  221.46    7.50
  -2  -6 -10  221.17    6.60
  -2  -6 -10  225.05    6.51
   2  -6  10  227.82    7.96
  -2   6 -11  166.63    6.91
  -2  -6 -11  173.70    6.22
  -2   6 -12   30.20    4.07
  -2  -6 -12   27.73    4.03
  -2   6 -13  311.03    9.41
  -2  -6 -13  302.81    8.30
   2   7 -12   36.99    4.45
   2  -7 -12   40.67    3.86
   2   7 -11   48.13    4.54
   2  -7 -11   39.73    4.04
   2   7 -10  411.27   10.16
   2  -7 -10  408.59    9.51
   2   7  -9  305.40    8.69
   2  -7  -9  315.32    8.22
  -2  -7   9  293.91    8.96
   2   7  -8  144.07    6.28
   2  -7  -8  141.11    5.70
   2  -7  -8  140.30    6.00
  -2  -7   8  142.17    6.75
   2   7  -7  341.30   10.36
   2  -7  -7  323.62    8.23
   2  -7  -7  336.57    9.54
  -2  -7   7  324.54    9.84
  -2   7   7  329.63    9.48
   2   7  -7  332.52    8.83
   2   7  -6  350.17    9.96
   2  -7  -6  332.65    8.85
   2  -7  -6  351.99   11.48
  -2  -7   6  347.92   10.26
  -2   7   6  341.47    9.47
   2   7  -6  346.50    9.51
   2   7  -5 2255.48   25.05
  -2  -7   5 2229.35   21.39
  -2  -7   5 2189.17   26.29
   2  -7  -5 2267.16   25.46
   2   7  -5 2217.23   23.91
  -2   7   5 2233.00   23.80
   2   7  -4 1023.47   20.95
  -2  -7   4 1045.53   18.69
  -2  -7   4  967.00   20.74
   2  -7  -4 1020.53   20.40
   2   7  -4 1004.56   18.81
  -2   7   4 1042.45   19.36
   2   7  -3 1083.78   19.73
  -2  -7   3 1090.48   17.62
  -2  -7   3 1088.04   20.41
   2  -7  -3 1083.81   19.58
   2   7  -3 1108.66   18.37
  -2   7   3 1101.94   18.35
   2   7  -2  519.68   15.63
  -2  -7   2  499.98   14.04
  -2  -7   2  496.58   12.63
   2   7  -2  527.05   12.97
   2  -7  -2  511.46   12.86
  -2   7   2  519.85   11.77
   2   7  -1 3165.92   42.07
  -2  -7   1 3238.99   41.11
  -2  -7   1 3047.10   39.43
   2   7  -1 3183.53   39.78
   2  -7  -1 3067.88   39.67
  -2   7   1 3120.62   38.36
   2   7   0  136.78    6.48
  -2  -7   0  149.28    6.69
  -2  -7   0  148.87    6.98
   2   7   0  141.86    6.28
   2  -7   0  144.39    6.43
  -2   7   0  142.61    5.78
  -2  -7  -1 4023.97   48.89
   2  -7   1 3958.76   46.65
  -2  -7  -1 3807.56   47.67
  -2  -7  -2 5675.87   64.02
  -2  -7  -2 5418.32   64.65
  -2  -7  -2 5422.25   58.99
   2   7   2 5401.72   59.31
   2  -7   2 5342.91   60.49
  -2  -7  -3  460.85   11.08
  -2  -7  -3  455.24   11.29
  -2  -7  -3  458.20   11.28
   2  -7   3  453.67   11.55
  -2   7  -4  539.87   12.68
  -2  -7  -4  534.57   11.38
  -2  -7  -4  554.11   10.85
   2  -7   4  562.49   12.40
  -2   7  -5   30.85    3.72
  -2  -7  -5   26.25    2.78
  -2  -7  -5   26.06    2.77
   2  -7   5   24.52    3.42
  -2   7  -6 2363.75   33.68
  -2  -7  -6 2353.14   31.28
  -2  -7  -6 2404.18   31.79
   2  -7   6 2421.00   34.27
  -2   7  -7  123.51    5.78
  -2  -7  -7  128.06    5.17
  -2  -7  -7  126.92    5.12
   2  -7   7  128.18    6.25
  -2   7  -8   18.64    3.72
  -2  -7  -8   17.20    3.20
  -2  -7  -8   17.04    2.88
   2  -7   8   17.99    3.65
  -2   7  -9  114.06    5.70
  -2  -7  -9  104.63    5.01
  -2  -7  -9  101.48    4.55
   2  -7   9  105.43    5.95
  -2   7 -10    2.01    3.13
  -2  -7 -10    2.11    2.40
   2  -7  10    0.44    3.34
  -2   7 -11   97.43    5.50
  -2  -7 -11   97.55    5.07
  -2   7 -12   84.16    5.53
  -2  -7 -12   83.08    4.91
   2   8 -12  200.34    7.52
   2  -8 -12  201.46    6.67
   2   8 -11   27.39    4.26
   2  -8 -11   28.72    3.85
   2   8 -10   81.43    5.26
   2  -8 -10   79.26    4.55
   2   8  -9   56.34    4.70
   2  -8  -9   54.21    3.85
  -2  -8   9   54.48    4.56
   2   8  -8  974.94   15.75
   2  -8  -8  964.16   14.41
   2  -8  -8 1004.67   15.39
  -2  -8   8  938.43   17.16
   2   8  -7  456.12   11.15
   2  -8  -7  463.69   11.00
  -2  -8   7  436.68   11.42
   2   8  -6    6.91    3.03
   2  -8  -6   19.79    3.42
  -2  -8   6    9.28    2.97
  -2   8   6    7.66    2.60
   2   8  -5  250.96    8.85
  -2  -8   5  262.28    7.97
  -2  -8   5  240.89    8.40
   2  -8  -5  256.75    8.57
  -2   8   5  259.43    7.92
   2   8  -4 1006.87   20.48
  -2  -8   4 1067.12   18.55
  -2  -8   4 1087.96   23.53
   2  -8  -4 1046.13   20.02
  -2   8   4 1031.70   19.27
   2   8  -3 1293.81   24.10
  -2  -8   3 1355.88   23.13
  -2  -8   3 1323.13   23.62
   2  -8  -3 1373.28   24.14
  -2   8   3 1286.14   21.54
   2   8  -2 2150.75   30.09
  -2  -8   2 2190.98   28.77
  -2  -8   2 2129.04   28.42
   2  -8  -2 2107.24   27.95
   2   8  -1 2391.76   32.05
  -2  -8   1 2391.98   31.11
  -2  -8   1 2267.78   29.01
   2  -8  -1 2350.00   30.02
   2   8   0  114.32    5.60
  -2  -8   0  107.62    5.58
  -2  -8   0  105.32    5.08
   2  -8   0  103.65    5.61
  -2  -8  -1  314.38   12.18
  -2  -8  -1  305.30   10.06
  -2  -8  -2  191.84    7.73
  -2   8  -2  184.04    7.41
  -2  -8  -2  192.39    7.86
  -2  -8  -2  190.95    7.12
   2  -8   2  192.79    7.44
  -2  -8  -3 1877.82   29.26
  -2   8  -3 1904.90   29.85
  -2  -8  -3 1860.47   27.70
  -2  -8  -3 1842.77   27.91
   2  -8   3 1881.20   29.35
  -2   8  -4 5154.71   37.93
  -2  -8  -4 5165.26   36.45
  -2  -8  -4 5144.75   35.24
   2  -8   4 5139.65   38.40
  -2   8  -5   60.35    4.73
  -2  -8  -5   55.41    3.60
  -2  -8  -5   56.41    4.02
   2  -8   5   55.27    4.65
  -2   8  -6  215.59    7.95
  -2  -8  -6  220.06    6.68
  -2  -8  -6  223.35    7.17
   2  -8   6  212.89    8.03
  -2   8  -7 1342.84   19.19
  -2  -8  -7 1310.65   16.47
  -2  -8  -7 1316.87   16.98
   2  -8   7 1281.78   19.08
  -2   8  -8  686.84   13.59
  -2  -8  -8  710.18   11.99
  -2  -8  -8  698.69   12.65
   2  -8   8  686.89   14.28
  -2   8  -9  195.97    7.42
  -2  -8  -9  198.39    6.32
  -2  -8  -9  194.33    5.89
   2  -8   9  198.18    7.54
  -2   8 -10  880.76   16.23
  -2  -8 -10  892.27   13.15
  -2  -8 -10  893.40   13.05
   2  -8  10  893.96   16.72
  -2   8 -11  238.40    8.02
  -2  -8 -11  235.93    6.88
  -2   8 -12  336.99    9.44
  -2  -8 -12  328.11    8.62
   2   9 -12  351.62    9.74
   2  -9 -12  364.80    9.31
   2   9 -11  151.84    6.69
   2  -9 -11  149.22    5.73
   2   9 -10   73.82    5.35
   2  -9 -10   71.19    4.76
   2   9  -9   75.22    5.33
  -2  -9   9   75.25    5.21
   2   9  -8   34.22    4.43
   2  -9  -8   36.47    3.89
  -2  -9   8   35.50    4.03
   2   9  -7  408.17   10.77
   2  -9  -7  415.63   10.45
  -2  -9   7  403.42   10.96
   2   9  -6  272.99    8.62
   2  -9  -6  266.46    8.50
  -2  -9   6  271.11    8.47
   2   9  -5   11.29    3.57
  -2  -9   5    8.24    3.16
   2  -9  -5    7.44    2.93
   2   9  -4  408.64   11.10
  -2  -9   4  421.14   10.29
  -2  -9   4  410.12   11.25
   2  -9  -4  413.02   11.24
   2   9  -3 1171.89   23.23
  -2  -9   3 1215.50   17.68
  -2  -9   3 1170.05   17.84
   2  -9  -3 1228.52   18.86
   2   9  -2  644.08   14.41
  -2  -9   2  649.05   13.80
  -2  -9   2  626.39   13.76
   2  -9  -2  634.94   13.73
   2   9  -1  234.61    8.39
  -2  -9   1  259.51    8.39
  -2  -9   1  240.53    7.96
   2  -9  -1  246.18    8.49
   2   9   0   78.22    5.02
  -2   9   0   71.70    4.85
  -2  -9   0   70.31    4.55
  -2  -9   0   69.15    4.52
   2  -9   0   69.18    4.69
  -2   9  -1 2252.28   33.76
  -2  -9  -1 2392.49   35.42
  -2  -9  -2 1406.00   24.37
  -2   9  -2 1470.47   25.39
  -2  -9  -2 1419.84   24.50
  -2  -9  -2 1457.17   23.75
   2  -9   2 1428.97   24.39
  -2   9  -3   14.34    3.34
  -2  -9  -3   16.75    2.91
  -2  -9  -3   19.30    2.75
   2  -9   3   16.84    3.36
  -2   9  -4 1153.89   21.03
  -2  -9  -4 1125.63   20.06
  -2  -9  -4 1163.35   19.66
   2  -9   4 1137.95   20.56
  -2   9  -5  757.18   15.19
  -2  -9  -5  757.06   13.78
  -2  -9  -5  744.57   13.38
   2  -9   5  749.74   15.15
  -2   9  -6 2632.12   27.60
  -2  -9  -6 2632.22   24.00
  -2  -9  -6 2656.54   24.44
   2  -9   6 2601.14   29.63
  -2   9  -7 1071.22   17.12
  -2  -9  -7 1110.29   15.81
  -2  -9  -7 1117.13   15.57
   2  -9   7 1040.16   27.11
  -2   9  -8  231.38    8.42
  -2  -9  -8  222.14    6.87
  -2  -9  -8  223.54    6.50
   2  -9   8  231.36    8.72
  -2   9  -9  371.74   10.44
  -2  -9  -9  372.86    8.43
  -2  -9  -9  393.22    8.60
   2  -9   9  382.29   10.70
  -2   9 -10  157.19    6.71
  -2  -9 -10  148.81    5.59
  -2  -9 -10  151.37    5.29
   2  -9  10  146.03    6.72
  -2   9 -11   29.39    4.61
  -2  -9 -11   28.96    3.87
  -2   9 -12  291.91    9.65
  -2  -9 -12  294.08    8.74
   2  10 -11   84.36    5.73
   2 -10 -11   76.57    4.91
   2  10 -10  487.26   11.58
   2  10  -9  693.35   13.37
  -2 -10   9  695.91   13.78
   2  10  -8  330.25    9.58
   2 -10  -8  338.17    9.08
  -2 -10   8  333.13    9.80
   2  10  -7 2166.75   26.36
   2 -10  -7 2168.50   23.79
  -2 -10   7 2135.09   25.04
   2  10  -6 2298.82   25.57
   2 -10  -6 2330.88   25.48
  -2 -10   6 2395.02   25.14
   2  10  -5 1308.28   20.49
  -2 -10   5 1334.84   20.16
   2 -10  -5 1273.31   18.28
   2  10  -4  311.33    9.65
   2 -10  -4  316.66   10.14
  -2 -10   4  326.64    9.87
   2 -10  -4  330.56   10.61
   2  10  -3 1573.86   27.00
  -2 -10   3 1628.91   25.70
  -2 -10   3 1609.95   27.18
   2 -10  -3 1625.81   27.13
  -2  10   2 1925.19   23.54
   2  10  -2 2023.32   25.20
  -2 -10   2 2045.76   22.95
  -2 -10   2 2040.21   27.06
   2 -10  -2 2053.43   24.01
  -2  10   1   74.53    4.78
   2  10  -1   75.03    4.91
  -2 -10   1   78.94    4.71
  -2 -10   1   77.97    4.84
   2 -10  -1   77.15    5.01
   2  10   0  151.64    6.86
  -2  10   0  154.56    6.64
  -2 -10   0  154.45    6.75
  -2 -10   0  151.24    6.16
   2 -10   0  149.64    6.44
   2  10   1 1340.27   20.32
  -2  10  -1 1307.96   20.05
  -2 -10  -1 1299.26   18.91
  -2  10  -2  949.41   17.07
  -2 -10  -2  930.78   17.13
  -2 -10  -2  948.47   15.46
   2 -10   2  919.01   15.98
  -2  10  -3  404.04   11.14
  -2 -10  -3  382.41    9.77
  -2 -10  -3  383.40    9.46
   2 -10   3  371.18   10.32
  -2  10  -4 2396.88   28.92
  -2 -10  -4 2352.76   25.08
  -2 -10  -4 2422.32   26.98
   2 -10   4 2392.64   29.20
  -2  10  -5  111.04    6.14
  -2 -10  -5  123.15    5.30
  -2 -10  -5  123.09    5.55
   2 -10   5  120.24    8.03
  -2  10  -6  106.28    5.77
  -2 -10  -6  106.26    5.08
  -2 -10  -6  104.78    5.21
   2 -10   6  107.91    5.97
  -2  10  -7  582.81   13.26
  -2 -10  -7  634.63   11.72
  -2 -10  -7  622.46   11.72
   2 -10   7  601.61   13.27
  -2  10  -8  312.06    9.96
  -2 -10  -8  314.02    8.25
  -2 -10  -8  320.06    8.08
   2 -10   8  310.06    9.86
  -2  10  -9  307.43    9.47
  -2 -10  -9  315.33    8.24
  -2 -10  -9  314.94    8.05
   2 -10   9  307.50    9.92
  -2  10 -10  154.00    7.02
  -2 -10 -10  154.34    5.87
  -2 -10 -10  150.34    5.43
   2 -10  10  153.13    6.88
  -2  10 -11   29.64    4.62
  -2 -10 -11   28.65    3.93
   2  11 -11  254.66    8.30
   2  11 -10  850.38   16.06
   2  11  -9  290.24    9.93
   2  11  -8  211.51    8.37
   2 -11  -8  207.25    7.22
  -2 -11   8  198.22    7.69
   2  11  -7   45.37    4.80
   2 -11  -7   43.11    4.30
  -2 -11   7   39.62    4.29
   2  11  -6  561.93   12.54
   2 -11  -6  539.36   11.45
   2 -11  -6  555.85   12.47
  -2 -11   6  557.27   13.13
   2  11  -5  565.31   13.99
   2 -11  -5  549.62   11.48
  -2 -11   5  547.97   12.43
   2 -11  -5  531.70   12.29
   2  11  -4  886.31   16.43
   2 -11  -4  853.46   14.30
  -2 -11   4  837.92   18.73
   2 -11  -4  847.18   15.38
  -2  11   3  128.49    6.03
   2  11  -3  131.09    6.48
  -2 -11   3  131.26    5.95
   2 -11  -3  131.46    6.70
  -2  11   2 1118.28   17.96
   2  11  -2 1164.49   20.05
  -2 -11   2 1161.48   18.91
   2 -11  -2 1175.19   18.97
  -2  11   1 1105.87   20.90
   2  11  -1 1181.29   22.05
  -2 -11   1 1188.78   21.37
   2 -11  -1 1182.67   22.54
   2  11   0 2085.14   32.09
  -2  11   0 2142.90   31.72
  -2 -11   0 2119.40   30.83
   2 -11   0 2049.44   32.79
   2  11   1  323.75    9.72
  -2  11  -1  324.21    9.81
  -2  11  -2  473.24   12.25
  -2 -11  -2  483.12   11.40
  -2 -11  -2  466.01   11.40
   2 -11   2  441.31   14.31
  -2  11  -3  945.63   17.70
  -2 -11  -3  975.15   15.69
  -2 -11  -3  967.76   16.26
   2 -11   3  963.72   17.45
  -2  11  -4 1837.91   22.80
  -2 -11  -4 1803.14   22.68
  -2 -11  -4 1797.90   20.63
   2 -11   4 1794.93   22.32
  -2  11  -5  102.95    5.70
  -2 -11  -5   98.54    4.99
  -2 -11  -5   96.88    5.07
   2 -11   5   95.93    5.86
  -2  11  -6  843.23   16.37
  -2 -11  -6  812.04   14.03
  -2 -11  -6  817.66   13.73
   2 -11   6  822.21   15.77
  -2  11  -7  276.23    9.24
  -2 -11  -7  269.69    7.96
  -2 -11  -7  270.76    7.58
   2 -11   7  267.53    9.73
  -2  11  -8   46.34    4.84
  -2 -11  -8   45.61    3.96
  -2 -11  -8   44.75    3.61
   2 -11   8   47.66    4.72
  -2  11  -9   20.85    4.44
  -2 -11  -9   22.29    3.73
  -2 -11  -9   21.21    3.28
   2 -11   9   21.75    4.23
  -2  11 -10   96.53    6.09
  -2 -11 -10   93.40    5.03
  -2 -11 -10   94.38    4.58
   2 -11  10   94.77    5.84
  -2  11 -11  131.58    6.74
  -2 -11 -11  129.81    5.63
   2  12 -10  235.75    8.31
   2  12  -9   24.52    4.30
   2  12  -8  476.29   11.67
   2 -12  -8  458.46    9.99
   2 -12  -8  464.37   10.77
  -2 -12   8  479.72   11.63
   2  12  -7  296.48    9.53
   2 -12  -7  312.15    8.74
   2 -12  -7  320.16    9.06
  -2 -12   7  312.03    9.37
   2  12  -6  173.00    7.44
   2 -12  -6  175.77    6.46
   2 -12  -6  183.05    6.92
  -2 -12   6  185.62    7.20
   2  12  -5   55.29    4.90
   2 -12  -5   58.20    4.26
  -2 -12   5   58.18    4.45
   2 -12  -5   60.71    4.93
   2  12  -4  523.75   12.75
   2 -12  -4  515.75   11.98
  -2 -12   4  515.79   12.72
   2 -12  -4  495.37   12.33
  -2  12   3 1164.73   17.67
   2  12  -3 1127.24   19.76
  -2 -12   3 1129.03   18.79
   2 -12  -3 1071.47   17.88
  -2  12   2  375.79   11.01
   2  12  -2  386.24   10.68
  -2 -12   2  386.54    9.90
   2 -12  -2  398.01   11.04
   2  12  -1  461.97   11.29
  -2  12   1  451.11   11.01
  -2 -12   1  440.38   12.14
   2 -12  -1  443.07   11.49
   2  12   0  347.74   10.06
  -2  12   0  348.82   10.60
  -2 -12   0  312.69    8.80
   2 -12   0  316.39    9.91
   2  12   1 1005.66   16.07
  -2  12  -1  993.49   17.06
  -2  12  -2  892.29   16.42
  -2 -12  -2  895.21   15.77
  -2 -12  -2  866.95   15.09
   2 -12   2  878.60   16.17
  -2  12  -3  301.43    9.23
  -2 -12  -3  287.42    8.14
  -2 -12  -3  292.93    8.89
   2 -12   3  289.57    8.93
  -2  12  -4  547.10   12.97
  -2 -12  -4  543.71   15.24
  -2 -12  -4  572.14   11.53
   2 -12   4  560.19   12.33
  -2  12  -5  258.75    8.60
  -2 -12  -5  242.47    6.93
  -2 -12  -5  243.60    7.50
   2 -12   5  246.52    8.45
  -2  12  -6  149.67    6.94
  -2 -12  -6  150.65    5.86
  -2 -12  -6  146.81    5.66
   2 -12   6  145.48    6.88
  -2  12  -7  187.37    7.68
  -2 -12  -7  196.97    6.53
  -2 -12  -7  202.32    6.65
   2 -12   7  202.01    8.28
  -2  12  -8  489.63   12.59
  -2 -12  -8  466.77    9.99
  -2 -12  -8  484.22    9.76
   2 -12   8  473.36   12.00
  -2  12  -9   77.83    6.00
  -2 -12  -9   79.27    4.43
  -2 -12  -9   76.98    4.45
   2 -12   9   79.96    5.66
  -2  12 -10  139.58    6.89
  -2 -12 -10  132.07    5.68
  -2 -12 -10  133.08    5.19
   2 -12  10  134.63    6.88
   2  13 -10    3.07    3.82
   2 -13 -10    3.34    3.57
   2  13  -9    6.23    3.87
   2 -13  -9    3.98    3.10
   2  13  -8  128.02    6.67
   2 -13  -8  131.32    5.53
   2 -13  -8  136.22    5.87
  -2 -13   8  138.87    6.32
   2  13  -7  340.74   10.79
   2 -13  -7  348.11    9.43
   2 -13  -7  352.88    9.79
  -2 -13   7  352.34   10.40
   2  13  -6  143.94    6.73
   2 -13  -6  149.70    6.26
   2 -13  -6  146.13    6.84
  -2 -13   6  148.27    6.56
   2  13  -5  252.32   10.29
   2 -13  -5  234.99    7.51
  -2 -13   5  238.08    8.39
   2 -13  -5  240.34    8.19
   2  13  -4  610.95   14.38
   2 -13  -4  609.99   12.43
  -2 -13   4  618.75   12.89
   2 -13  -4  629.01   13.20
  -2  13   3  311.00    9.18
   2  13  -3  296.61    9.62
  -2 -13   3  301.12    9.16
   2 -13  -3  302.11    9.38
  -2  13   2   91.55    5.35
   2  13  -2   91.22    5.78
  -2 -13   2  102.30    5.66
   2 -13  -2  103.47    5.80
  -2  13   1  829.38   15.87
   2  13  -1  814.68   16.06
  -2 -13   1  810.43   15.82
   2 -13  -1  808.45   15.59
   2  13   0   82.66    5.30
  -2  13   0   79.23    5.42
  -2 -13   0   85.73    5.23
   2 -13   0   87.51    5.60
  -2  13  -1   90.34    5.88
  -2  13  -2  227.03    8.56
  -2 -13  -2  228.40    7.58
  -2 -13  -2  220.93    7.54
   2 -13   2  222.03    8.23
  -2  13  -3  288.10    9.35
  -2 -13  -3  294.66    8.34
  -2 -13  -3  295.52    8.65
   2 -13   3  293.62    9.41
  -2  13  -4   20.73    4.27
  -2 -13  -4   19.57    2.99
  -2 -13  -4   22.31    3.80
   2 -13   4   21.62    4.10
  -2  13  -5   29.45    4.45
  -2 -13  -5   27.53    3.63
  -2 -13  -5   27.61    3.84
   2 -13   5   26.40    4.48
  -2  13  -6  311.67    9.92
  -2 -13  -6  295.70    7.80
  -2 -13  -6  303.08    8.27
   2 -13   6  299.47    9.30
  -2  13  -7  324.99   10.00
  -2 -13  -7  334.25    8.36
  -2 -13  -7  320.31    8.41
   2 -13   7  332.05   10.02
  -2  13  -8   36.51    5.17
  -2 -13  -8   35.02    4.27
  -2 -13  -8   34.36    4.00
   2 -13   8   35.54    4.71
  -2  13  -9    8.15    4.28
  -2 -13  -9    9.50    2.95
  -2 -13  -9    9.24    3.13
   2 -13   9    7.79    4.06
  -2  13 -10  121.71    6.73
  -2 -13 -10  122.97    5.50
  -2 -13 -10  123.67    5.12
   2 -13  10  123.90    6.49
   2  14  -9  561.70   13.06
   2 -14  -9  527.63   11.20
   2  14  -8   46.34    4.94
   2 -14  -8   42.15    3.96
   2 -14  -8   46.15    4.27
  -2 -14   8   45.71    4.50
   2  14  -7   55.37    5.02
   2 -14  -7   53.60    4.54
   2 -14  -7   53.09    4.55
  -2 -14   7   53.90    4.80
   2  14  -6  153.41    7.08
   2 -14  -6  146.58    6.70
   2 -14  -6  144.50    6.37
  -2 -14   6  145.25    6.52
   2  14  -5   65.44    5.19
   2 -14  -5   65.09    4.54
   2 -14  -5   65.09    5.05
  -2 -14   5   65.47    5.05
   2  14  -4   58.67    4.95
   2 -14  -4   62.78    4.82
  -2 -14   4   64.11    4.98
   2 -14  -4   64.73    5.25
  -2  14   3  242.58    7.84
   2  14  -3  241.27    8.45
  -2 -14   3  228.39    8.35
   2 -14  -3  221.96    8.01
  -2  14   2  303.36    9.07
   2  14  -2  283.17    9.25
  -2 -14   2  276.86    8.78
   2 -14  -2  279.62    9.10
   2  14  -1  137.83    6.68
  -2  14   1  145.97    6.74
  -2 -14   1  138.41    6.15
   2 -14  -1  141.04    6.64
   2  14   0  307.21    9.47
  -2  14   0  312.79    9.94
  -2 -14   0  301.82    9.28
   2 -14   0  311.23    9.66
  -2  14  -1   61.22    5.12
  -2 -14  -1   52.41    5.82
  -2  14  -2  630.17   13.63
  -2 -14  -2  622.23   13.07
  -2 -14  -2  627.50   12.85
   2 -14   2  607.19   13.44
  -2  14  -3  349.92   10.86
  -2 -14  -3  343.08    8.98
  -2 -14  -3  343.96    9.10
   2 -14   3  339.57    9.96
  -2  14  -4  106.83    6.29
  -2 -14  -4   99.79    5.10
  -2 -14  -4  101.40    5.36
   2 -14   4  107.65    5.91
  -2  14  -5    3.33    3.37
  -2 -14  -5    3.13    2.96
  -2 -14  -5    2.84    2.84
   2 -14   5    3.18    3.26
  -2  14  -6  102.99    6.33
  -2 -14  -6  104.73    5.28
  -2 -14  -6  102.79    5.30
   2 -14   6  106.34    6.41
  -2  14  -7  150.13    7.50
  -2 -14  -7  151.73    5.96
  -2 -14  -7  160.39    6.12
   2 -14   7  161.52    7.22
  -2  14  -8  624.66   14.82
  -2 -14  -8  617.78   11.62
  -2 -14  -8  609.91   12.00
   2 -14   8  622.06   14.02
  -2  14  -9   26.33    4.89
  -2 -14  -9   28.85    3.98
  -2 -14  -9   28.60    3.76
   2 -14   9   30.57    4.69
   2  15  -8   56.63    5.15
   2 -15  -8   56.68    4.70
   2 -15  -8   55.71    4.51
  -2 -15   8   53.89    4.85
   2  15  -7   58.81    5.15
   2 -15  -7   55.05    4.68
   2 -15  -7   56.05    4.71
  -2 -15   7   56.36    5.15
   2  15  -6   26.32    4.27
   2 -15  -6   26.16    4.07
   2 -15  -6   27.05    4.12
  -2 -15   6   27.95    4.28
   2  15  -5   45.50    4.65
   2 -15  -5   49.14    4.59
  -2 -15   5   47.69    4.31
   2 -15  -5   48.77    4.79
   2  15  -4   27.96    4.23
   2 -15  -4   36.18    4.26
  -2 -15   4   35.35    4.37
   2 -15  -4   34.72    4.31
  -2  15   3  221.69    8.30
   2  15  -3  225.04    8.37
  -2 -15   3  219.08    7.96
   2 -15  -3  223.60    7.98
  -2  15   2   68.46    5.19
   2  15  -2   68.59    5.23
  -2 -15   2   70.01    5.04
   2 -15  -2   68.65    5.02
   2  15  -1  632.34   13.00
  -2  15   1  630.02   13.11
  -2 -15   1  611.22   12.94
   2 -15  -1  613.64   13.18
   2  15   0  543.34   12.39
  -2  15   0  545.92   12.32
  -2 -15   0  518.78   11.79
   2 -15   0  521.82   12.07
  -2  15  -1    4.44    3.21
  -2 -15  -1    1.54    3.13
  -2  15  -2  603.22   13.87
  -2 -15  -2  599.32   12.55
  -2 -15  -2  607.42   11.91
   2 -15   2  599.01   13.10
  -2  15  -3   65.87    5.50
  -2 -15  -3   68.48    4.61
  -2 -15  -3   68.13    4.90
   2 -15   3   67.69    5.09
  -2  15  -4   82.36    5.86
  -2 -15  -4   77.76    4.78
  -2 -15  -4   82.26    5.06
   2 -15   4   82.62    5.81
  -2  15  -5  168.14    7.65
  -2 -15  -5  175.66    6.25
  -2 -15  -5  179.63    6.68
   2 -15   5  174.44    7.54
  -2  15  -6    3.17    4.40
  -2 -15  -6    4.53    3.52
  -2 -15  -6    2.71    3.43
   2 -15   6    3.65    4.12
  -2  15  -7  217.36    8.27
  -2 -15  -7  222.41    7.03
  -2 -15  -7  219.50    6.96
   2 -15   7  224.87    8.13
  -2  15  -8   85.61    6.19
  -2 -15  -8   77.06    4.81
  -2 -15  -8   76.11    4.91
   2 -15   8   77.89    5.81
   2  16  -7   62.70    5.25
   2 -16  -7   60.16    4.81
   2 -16  -7   59.57    4.81
  -2 -16   7   59.25    5.11
   2  16  -6   81.15    5.59
   2 -16  -6   79.65    5.24
   2 -16  -6   82.97    5.43
  -2 -16   6   79.70    5.45
   2  16  -5  132.73    6.65
   2 -16  -5  131.11    6.36
  -2 -16   5  131.80    6.43
   2 -16  -5  129.42    6.34
   2  16  -4  237.27    8.50
   2 -16  -4  230.98    7.58
  -2 -16   4  232.40    7.71
   2 -16  -4  238.40    8.55
   2  16  -3  159.32    7.02
  -2 -16   3  152.24    6.75
   2 -16  -3  153.11    6.88
  -2  16   2   44.04    4.85
   2  16  -2   43.17    4.51
  -2 -16   2   41.25    4.63
   2 -16  -2   43.39    4.83
  -2  16   1    2.37    3.27
   2  16  -1    1.97    3.44
  -2 -16   1    2.68    3.58
   2 -16  -1    0.60    3.86
   2  16   0  540.83   13.00
  -2  16   0  512.92   12.56
  -2 -16   0  522.52   12.16
   2 -16   0  523.29   12.62
  -2  16  -1  273.10    9.04
  -2 -16  -1  269.91    8.83
  -2  16  -2   17.47    4.37
  -2 -16  -2   14.31    3.52
  -2 -16  -2   15.23    3.36
   2 -16   2   14.47    4.17
  -2  16  -3  397.57   10.83
  -2 -16  -3  394.65    9.57
  -2 -16  -3  392.38    9.84
   2 -16   3  397.31   10.77
  -2  16  -4  233.11    8.71
  -2 -16  -4  239.09    7.72
  -2 -16  -4  241.51    7.91
   2 -16   4  244.56    8.70
  -2  16  -5  479.88   12.04
  -2 -16  -5  504.95   10.28
  -2 -16  -5  501.66   11.03
   2 -16   5  501.17   13.02
  -2  16  -6  733.64   15.28
  -2 -16  -6  727.28   13.18
  -2 -16  -6  716.21   12.70
   2 -16   6  729.02   15.17
  -2  16  -7   85.51    5.73
  -2 -16  -7   87.19    4.95
  -2 -16  -7   86.20    4.75
   2 -16   7   87.54    5.61
   2 -17  -6  178.13    6.95
  -2 -17   6  168.19    7.07
   2  17  -5  293.82    9.97
   2 -17  -5  315.26    8.57
  -2 -17   5  307.86    9.14
   2 -17  -5  303.38    9.64
   2  17  -4  775.72   15.27
   2 -17  -4  794.84   14.02
  -2 -17   4  781.19   15.03
   2 -17  -4  786.09   15.05
   2  17  -3   48.39    5.19
   2 -17  -3   50.31    4.89
  -2 -17   3   48.80    5.00
   2 -17  -3   48.31    5.06
  -2  17   2  536.65   12.31
   2  17  -2  526.27   13.02
  -2 -17   2  521.55   12.44
   2 -17  -2  535.27   12.15
   2  17  -1  241.99    8.36
  -2  17   1  251.94    8.24
  -2 -17   1  240.94    7.94
   2 -17  -1  246.93    8.74
   2  17   0  203.29    8.03
  -2  17   0  207.56    7.56
  -2 -17   0  193.34    7.23
   2 -17   0  198.29    7.74
  -2  17  -1  310.95   10.25
  -2 -17  -1  294.38    8.71
  -2  17  -2  271.58    8.80
  -2 -17  -2  260.13    8.86
  -2 -17  -2  268.66    8.51
   2 -17   2  264.27    8.76
  -2  17  -3   24.55    4.64
  -2 -17  -3   23.58    3.37
  -2 -17  -3   23.84    4.04
   2 -17   3   25.59    4.57
  -2  17  -4   50.38    5.31
  -2 -17  -4   53.74    4.46
  -2 -17  -4   53.35    4.71
   2 -17   4   49.84    4.84
  -2  17  -5  213.12    8.52
  -2 -17  -5  205.86    6.63
  -2 -17  -5  213.36    7.07
   2 -17   5  215.51    8.23
   2 -18  -4   81.09    5.45
  -2 -18   4   80.66    5.85
   2 -18  -4   86.16    5.87
   2  18  -3  278.40    8.88
   2 -18  -3  283.97    8.54
  -2 -18   3  279.91    8.77
   2 -18  -3  286.94    8.83
  -2  18   2  112.18    6.30
   2  18  -2  108.61    5.98
  -2 -18   2  106.22    5.71
   2 -18  -2   99.70    6.19
   2  18  -1   59.26    5.03
  -2  18   1   60.20    5.03
  -2 -18   1   59.39    5.33
   2 -18  -1   55.73    5.53
  -2  18   0  610.47   14.05
  -2 -18   0  593.68   12.97
   2 -18   0  612.91   13.10
  -2  18  -1  383.54   10.94
  -2 -18  -1  374.87    9.60
  -2  18  -2  187.61    7.69
  -2 -18  -2  183.03    6.82
  -2 -18  -2  180.72    6.72
   2 -18   2  180.39    7.58
  -2  18  -3   76.56    5.94
  -2 -18  -3   73.47    5.02
  -2 -18  -3   76.94    5.31
   2 -18   3   76.68    5.88
  -2 -18  -4  344.66    9.72
   2 -18   4  356.85   10.67
   3   0 -13   29.69    3.96
   3   0 -12    0.41    3.23
   3   0 -11  347.44    8.20
   3   0 -10  781.42   12.89
   3   0  -9  192.15    6.40
   3   0  -8 1676.63   19.98
   3   0  -7 1872.52   20.00
   3   0  -6    7.54    2.00
  -3   0   6    7.49    2.37
   3   0  -513068.96  104.70
  -3   0   411555.16  107.45
   3   0  -3 2247.64   30.10
   3   0  -3 2137.53   27.28
  -3   0   3 2195.84   27.86
   3   0  -3 2168.28   27.29
   3   0  -2 5866.91   64.60
   3   0  -2 5652.15   60.21
  -3   0   2 5789.37   59.35
   3   0  -2 5876.04   59.31
  -3   0   1  386.06   10.71
   3   0  -1  414.50   11.17
  -3   0   1  389.51    8.63
   3   0  -1  422.09    9.06
   3   0   0 3767.92   44.91
  -3   0   0 3620.11   39.65
   3   0   0 3749.10   40.50
  -3   0  -1  193.65    7.23
   3   0   1  205.91    6.55
  -3   0  -1  192.27    5.87
  -3   0  -2 2895.51   35.91
   3   0   2 2977.93   34.36
   3   0   2 2798.27   31.66
  -3   0  -3 8325.84   79.01
   3   0   3 8797.25   81.11
   3   0   3 8542.54   77.95
  -3   0  -4  292.31    8.49
   3   0   4  296.20    7.88
  -3   0  -4  294.71    7.61
   3   0   4  293.37    7.28
  -3   0  -5  726.89   14.26
   3   0   5  759.72   13.63
  -3   0  -5  767.13   14.06
   3   0   5  746.17   12.93
  -3   0  -6 2978.87   39.05
  -3   0  -6 2928.88   37.29
   3   0   6 2985.30   36.99
  -3   0  -7 1481.87   18.26
  -3   0  -7 1514.16   17.39
  -3   0  -8   10.98    2.62
  -3   0  -8   10.41    2.86
  -3   0  -9   -0.27    2.93
  -3   0  -9    1.15    2.56
  -3   0 -10  157.48    6.05
  -3   0 -10  161.60    5.93
  -3   0 -11 1037.79   16.12
  -3   0 -11 1046.72   15.54
  -3   0 -12   39.21    4.31
  -3   0 -13  132.47    6.16
   3   1 -13    8.47    3.47
   3  -1 -13    7.82    2.96
   3   1 -12  136.52    5.71
   3  -1 -12  135.84    5.58
   3   1 -11 1001.49   14.78
   3  -1 -11  987.32   15.05
   3   1 -10  965.41   14.69
   3  -1 -10  993.27   14.76
   3   1  -9  215.61    7.59
   3  -1  -9  227.82    6.77
   3   1  -8  203.93    6.68
   3  -1  -8  202.95    6.27
   3   1  -7 1012.97   13.93
   3  -1  -7  996.95   14.51
   3   1  -6 3196.54   40.10
   3  -1  -6 3238.02   41.32
  -3  -1   6 3281.04   42.97
  -3   1   6 3215.03   41.31
   3   1  -5 2118.72   28.21
   3  -1  -5 2098.62   27.70
  -3  -1   5 2159.34   28.85
  -3   1   5 2149.78   28.52
  -3  -1   5 2127.18   28.07
   3  -1  -5 2190.02   34.09
   3   1  -5 2086.58   34.22
   3  -1  -5 2011.83   34.44
   3   1  -4 1723.43   23.24
   3  -1  -4 1688.91   22.66
  -3  -1   4 1703.37   23.45
  -3   1   4 1709.82   23.88
  -3  -1   4 1694.65   25.23
   3  -1  -4 1757.53   22.87
   3   1  -4 1751.77   25.87
   3  -1  -4 1720.67   25.13
   3  -1  -3 5450.93   58.29
   3   1  -3 5387.83   55.00
   3  -1  -3 5421.87   54.80
  -3  -1   3 5434.43   57.19
  -3   1   3 5408.82   56.25
   3  -1  -3 5491.23   55.19
  -3  -1   3 5360.93   52.80
   3   1  -3 5544.63   55.76
   3   1  -2  686.98   14.56
   3  -1  -2  690.61   14.50
   3   1  -2  685.53   13.57
   3  -1  -2  683.76   13.76
  -3   1   2  694.33   13.01
   3  -1  -2  681.89   11.68
  -3  -1   2  678.12   12.13
   3   1  -2  711.51   13.21
  -3   1   1  413.01   12.05
   3  -1  -1  415.28   11.08
   3   1  -1  444.87   14.48
  -3   1   1  460.57   10.03
   3  -1  -1  421.71    8.79
  -3  -1   1  425.51    9.36
   3   1  -1  425.43    9.51
  -3   1   0 2492.93   33.85
  -3  -1   0 2584.28   34.91
   3  -1   0 2621.12   33.48
   3   1   0 2638.96   32.38
  -3   1   0 2573.89   31.73
   3  -1   0 2628.19   30.44
  -3  -1   0 2649.59   30.91
   3   1   0 2635.35   30.54
  -3   1  -1 1226.00   21.08
   3  -1   1 1294.80   19.57
  -3  -1  -1 1285.07   20.53
   3   1   1 1285.25   19.04
  -3   1  -1 1238.31   18.28
  -3  -1  -1 1288.75   18.27
  -3   1  -2    6.58    1.75
   3  -1   2    5.70    1.93
  -3  -1  -2    8.90    1.92
   3   1   2    9.66    1.97
   3  -1   2    5.57    1.59
   3   1   2    9.61    1.64
  -3   1  -3 2038.42   27.20
  -3  -1  -3 2029.93   25.79
   3  -1   3 1985.21   24.92
   3   1   3 2060.70   24.98
  -3   1  -3 2028.44   25.22
   3  -1   3 2015.35   24.01
  -3  -1  -3 1998.83   24.80
   3   1   3 2040.14   24.70
  -3   1  -4 3522.55   41.18
  -3  -1  -4 3539.22   39.24
   3  -1   4 3526.09   38.12
   3   1   4 3549.62   37.42
  -3   1  -4 3319.99   40.03
  -3  -1  -4 3385.79   37.51
   3  -1   4 3488.46   36.30
   3   1   4 3516.32   37.45
  -3   1  -5  249.31    7.67
  -3  -1  -5  239.32    7.30
   3  -1   5  243.31    7.15
   3   1   5  255.71    7.01
  -3   1  -5  260.95    7.84
  -3  -1  -5  245.75    6.91
   3  -1   5  247.38    6.74
   3   1   5  254.68    7.13
  -3   1  -6   50.69    3.84
  -3  -1  -6   49.58    3.78
  -3   1  -6   52.55    3.71
  -3  -1  -6   51.38    3.52
   3  -1   6   49.39    3.15
   3   1   6   51.95    3.29
  -3   1  -7  343.45    9.12
  -3  -1  -7  355.48    8.68
  -3   1  -7  356.54    9.11
  -3  -1  -7  366.82    8.48
  -3   1  -8 2298.88   24.89
  -3  -1  -8 2284.83   26.86
  -3   1  -8 2350.03   25.10
  -3  -1  -8 2283.36   23.24
  -3   1  -9  599.25   11.57
  -3  -1  -9  602.71   11.37
  -3   1  -9  629.35   11.60
  -3  -1  -9  618.28   10.61
  -3   1 -10 3166.47   26.80
  -3  -1 -10 3144.89   28.04
  -3   1 -10 3205.23   26.78
  -3  -1 -10 3217.36   26.24
  -3   1 -11  414.49    9.61
  -3  -1 -11  401.29    9.14
  -3  -1 -11  394.45    9.30
  -3   1 -12   80.38    5.08
  -3  -1 -12   75.71    4.67
  -3   1 -13   10.58    3.50
  -3  -1 -13    9.81    3.66
   3   2 -13   37.10    4.09
   3  -2 -13   38.31    4.10
   3   2 -12   86.91    4.95
   3  -2 -12   93.81    4.96
   3   2 -11 1036.99   14.70
   3  -2 -11 1018.46   14.04
   3   2 -10  372.49    8.71
   3  -2 -10  362.47    8.54
   3   2  -9  846.31   13.11
   3  -2  -9  844.69   12.75
   3   2  -8  603.18   11.91
   3  -2  -8  582.65   11.39
   3   2  -7  245.53    7.11
   3  -2  -7  251.56    6.95
   3   2  -6   73.77    4.10
   3  -2  -6   72.44    3.86
  -3  -2   6   71.57    3.90
  -3  -2   6   75.24    5.14
   3   2  -6   77.54    5.78
   3   2  -5  250.28    7.57
   3  -2  -5  276.30    8.15
  -3  -2   5  263.22   11.75
  -3   2   5  248.98    7.47
   3  -2  -5  272.18    7.53
  -3  -2   5  272.60    8.51
   3   2  -5  250.36    8.84
   3  -2  -5  270.26    9.69
   3  -2  -4 1037.49   17.77
   3   2  -4 1074.21   17.26
  -3  -2   4 1073.18   17.16
   3  -2  -4 1069.91   17.21
   3  -2  -4 1064.05   16.71
  -3  -2   4 1055.96   16.57
   3   2  -4 1086.78   19.53
   3  -2  -4 1051.80   18.75
   3  -2  -3 1811.92   26.19
   3   2  -3 1763.80   24.09
  -3  -2   3 1808.26   25.61
   3  -2  -3 1816.18   25.96
   3  -2  -3 1802.64   23.04
  -3  -2   3 1779.71   23.21
   3   2  -3 1758.85   25.99
   3  -2  -3 1793.32   25.14
  -3   2   2  637.44   13.56
   3  -2  -2  641.14   14.32
   3   2  -2  649.25   13.19
  -3  -2   2  604.64   13.53
  -3   2   2  622.21   13.15
   3  -2  -2  618.35   12.23
  -3  -2   2  615.33   11.83
   3   2  -2  661.89   12.87
  -3   2   1 1738.48   26.86
   3  -2  -1 1940.57   27.50
  -3   2   1 1809.88   25.97
   3  -2  -1 1819.69   22.86
  -3  -2   1 1842.54   24.16
   3   2  -1 1828.32   24.14
  -3   2   0 2370.13   33.02
   3  -2   0 2594.32   34.02
  -3  -2   0 2420.65   38.66
   3   2   0 2520.42   33.13
  -3   2   0 2453.71   30.59
   3  -2   0 2459.49   28.70
  -3  -2   0 2545.11   30.36
   3   2   0 2434.78   29.64
  -3   2  -1 3711.29   45.28
   3  -2   1 3839.31   44.12
  -3  -2  -1 3703.61   42.09
   3   2   1 3885.11   42.74
  -3   2  -1 3759.15   41.96
  -3   2  -211200.69  109.91
   3  -2   211460.48  103.85
   3  -2   210904.11  103.05
   3   2   211276.20  100.79
  -3   2  -3  945.20   16.90
   3  -2   3  998.16   15.85
  -3  -2  -3  980.59   16.46
   3   2   3  958.37   14.78
  -3   2  -3  959.90   15.88
   3  -2   3  953.74   14.42
  -3  -2  -3  968.40   14.86
   3   2   3  943.85   14.73
  -3   2  -4 1378.08   23.23
   3  -2   4 1407.31   20.25
  -3  -2  -4 1419.44   21.42
   3   2   4 1460.31   20.84
  -3   2  -4 1418.86   22.08
   3  -2   4 1401.05   19.23
  -3  -2  -4 1368.81   19.89
   3   2   4 1388.68   19.94
  -3   2  -5 2006.57   25.89
  -3  -2  -5 1985.28   24.65
   3   2   5 1991.79   23.69
  -3   2  -5 2007.08   24.89
   3  -2   5 2074.63   23.62
  -3  -2  -5 1969.01   23.50
   3   2   5 1992.89   23.73
  -3   2  -6 4427.12   54.05
  -3  -2  -6 4534.77   54.59
  -3   2  -6 4383.64   54.03
  -3  -2  -6 4459.63   53.21
  -3   2  -7  188.32    6.59
  -3  -2  -7  181.41    6.29
  -3   2  -7  196.36    6.55
  -3  -2  -7  174.63    5.76
  -3   2  -8  165.67    6.13
  -3  -2  -8  164.06    6.03
  -3   2  -8  171.73    6.50
  -3  -2  -8  172.68    5.81
  -3   2  -9  434.44   10.14
  -3  -2  -9  445.15    9.70
  -3   2  -9  426.06   10.34
  -3  -2  -9  464.00    9.36
  -3   2 -10   23.93    4.03
  -3  -2 -10   22.88    3.63
  -3  -2 -10   26.15    3.28
   3  -2  10   26.09    3.62
  -3   2 -11  119.02    5.85
  -3  -2 -11  122.75    5.41
  -3  -2 -11  121.81    5.45
   3  -2  11  125.97    5.79
  -3   2 -12  469.05   10.71
  -3  -2 -12  494.85   10.53
  -3  -2 -13  320.26    8.31
   3   3 -13  197.77    6.90
   3  -3 -13  194.41    6.45
   3   3 -12  203.95    6.56
   3  -3 -12  208.33    6.69
   3   3 -11   62.86    4.51
   3  -3 -11   58.78    4.43
   3   3 -10  338.58    8.74
   3  -3 -10  352.76    8.32
   3   3  -9  312.83    8.20
   3  -3  -9  323.53    8.26
   3   3  -8   82.95    4.58
   3  -3  -8   80.14    4.21
   3   3  -7 1327.16   21.32
   3  -3  -7 1309.91   19.73
  -3  -3   7 1328.14   21.73
   3   3  -6 1593.34   24.14
   3  -3  -6 1572.33   23.76
  -3  -3   6 1603.91   24.13
   3  -3  -6 1508.22   23.04
  -3  -3   6 1550.35   23.71
   3  -3  -6 1616.39   27.74
   3   3  -6 1569.71   26.32
   3  -3  -5  638.81   12.98
   3   3  -5  655.93   12.76
  -3  -3   5  633.15   13.72
   3  -3  -5  620.59   12.17
   3  -3  -5  636.51   12.88
  -3  -3   5  627.71   12.06
   3  -3  -5  644.67   14.68
   3   3  -5  651.47   15.06
   3  -3  -4 1157.65   19.39
   3   3  -4 1150.31   19.29
  -3  -3   4 1140.37   20.86
   3  -3  -4 1076.02   17.94
   3  -3  -4 1166.38   21.99
  -3  -3   4 1160.82   19.18
   3   3  -4 1161.89   20.43
   3  -3  -4 1140.17   20.13
   3  -3  -3  585.52   12.86
   3   3  -3  581.56   12.71
  -3  -3   3  558.06   12.58
   3  -3  -3  551.89   12.33
   3  -3  -3  567.88   11.45
  -3  -3   3  553.03   12.08
   3   3  -3  591.47   13.32
   3  -3  -3  563.00   12.83
  -3   3   2 8549.71   87.74
   3  -3  -2 8655.04   87.53
   3  -3  -2 8456.99   82.62
   3  -3  -2 8371.78   84.17
  -3   3   1  677.10   14.73
   3  -3  -1  713.99   15.20
   3  -3  -1  708.99   12.96
  -3  -3   1  684.06   13.08
   3   3  -1  703.48   13.17
   3  -3  -1  695.68   13.94
  -3   3   0  278.02    9.11
   3  -3   0  299.37    8.95
  -3  -3   0  283.39    8.72
  -3   3   0  275.07    8.17
   3  -3   0  290.85    7.36
  -3  -3   0  288.30    8.05
   3   3   0  277.96    7.67
  -3   3  -1 1381.10   22.67
   3  -3   1 1508.78   22.76
  -3  -3  -1 1379.94   21.38
   3   3   1 1472.53   22.99
  -3   3  -1 1378.28   20.71
  -3  -3  -1 1392.29   19.83
  -3   3  -2  176.46    7.22
   3  -3   2  184.22    6.27
  -3  -3  -2  188.64    6.49
   3   3   2  184.79    6.19
   3  -3   2  178.74    5.84
   3   3   2  178.61    6.03
  -3   3  -3 4866.88   52.49
   3  -3   3 4891.29   51.42
  -3  -3  -3 4810.18   50.93
   3   3   3 4851.14   49.65
  -3   3  -3 4815.41   50.72
   3  -3   3 4932.96   48.90
   3   3   3 4759.28   48.24
  -3   3  -4 1257.26   20.69
   3  -3   4 1261.65   19.04
  -3  -3  -4 1277.33   19.45
   3   3   4 1319.76   19.64
  -3   3  -4 1284.94   20.01
   3  -3   4 1273.91   18.52
  -3  -3  -4 1259.83   19.20
   3   3   4 1305.86   19.76
  -3   3  -5 1228.53   19.18
  -3  -3  -5 1216.84   18.31
   3   3   5 1240.16   17.97
  -3   3  -5 1227.75   18.37
   3  -3   5 1198.64   16.46
  -3  -3  -5 1179.71   16.79
   3   3   5 1216.70   17.57
  -3   3  -6 1956.40   29.22
  -3  -3  -6 2001.81   28.39
  -3   3  -6 1937.86   28.53
  -3  -3  -6 1966.90   26.60
  -3   3  -7  986.04   17.98
  -3  -3  -7 1013.11   17.57
  -3   3  -7  961.26   17.03
  -3  -3  -7  975.98   16.26
  -3   3  -8   36.87    3.93
  -3  -3  -8   37.08    3.34
  -3  -3  -8   36.76    3.37
   3  -3   8   37.59    3.96
  -3   3  -9 1360.95   17.83
  -3  -3  -9 1371.68   16.79
  -3  -3  -9 1380.22   16.61
   3  -3   9 1397.97   18.43
  -3   3 -10  129.03    6.14
  -3  -3 -10  132.95    5.64
  -3  -3 -10  136.20    5.60
   3  -3  10  136.02    5.93
  -3  -3 -11  100.26    4.99
  -3  -3 -11  102.29    5.01
  -3  -3 -12  423.22    9.79
  -3  -3 -13  405.30    9.41
   3   4 -13  314.80    9.14
   3  -4 -13  309.70    8.28
   3   4 -12   64.85    4.81
   3  -4 -12   64.59    4.47
   3   4 -11   30.19    3.88
   3  -4 -11   25.19    3.69
   3   4 -10   80.23    4.74
   3  -4 -10   80.49    4.68
   3   4  -9  789.78   14.16
   3  -4  -9  758.58   12.55
   3   4  -8  169.43    6.32
   3  -4  -8  173.48    7.41
  -3  -4   8  176.06    6.38
   3   4  -7  133.50    5.55
   3  -4  -7  128.73    5.10
   3  -4  -7  130.16    5.40
  -3  -4   7  125.77    5.59
   3  -4  -7  134.02    5.94
   3   4  -7  131.06    6.66
   3   4  -6  524.75   14.00
  -3  -4   6  540.44   10.40
   3  -4  -6  533.34   10.68
   3  -4  -6  544.26   11.17
  -3  -4   6  527.54   11.61
   3  -4  -6  536.22   13.03
   3   4  -6  520.85   11.97
   3   4  -5  681.32   12.98
  -3  -4   5  656.35   12.91
   3  -4  -5  640.81   12.33
   3  -4  -5  657.72   12.96
  -3  -4   5  633.41   13.08
   3  -4  -5  660.32   15.02
   3   4  -5  673.96   14.07
   3  -4  -4 1374.25   21.72
   3   4  -4 1386.90   22.04
  -3  -4   4 1412.90   21.58
   3  -4  -4 1400.03   23.49
   3  -4  -4 1371.72   21.37
  -3  -4   4 1373.19   21.24
   3   4  -4 1409.26   24.03
   3  -4  -4 1395.30   24.59
   3  -4  -3   41.26    3.45
   3   4  -3   42.19    3.40
  -3  -4   3   39.65    3.27
   3  -4  -3   41.26    3.68
   3  -4  -3   42.87    3.13
  -3  -4   3   43.19    3.25
   3   4  -3   43.59    3.63
   3  -4  -3   40.57    3.43
  -3   4   2  854.47   16.69
   3  -4  -2  894.80   17.01
   3   4  -2  866.25   17.60
  -3  -4   2  902.95   16.96
   3  -4  -2  924.90   15.11
  -3  -4   2  900.11   15.97
   3   4  -2  869.80   16.22
   3  -4  -2  873.79   16.24
  -3   4   1 2503.76   33.65
   3  -4  -1 2593.35   33.41
   3  -4  -1 2655.54   30.51
  -3  -4   1 2555.69   31.06
   3   4  -1 2574.44   31.50
   3  -4  -1 2594.07   33.10
  -3  -4   0  676.47   15.65
  -3   4   0  735.72   15.83
   3  -4   0  734.55   15.06
  -3  -4   0  732.00   15.10
   3  -4   0  727.94   13.26
  -3  -4   0  694.52   12.87
   3   4   0  775.11   15.16
   3  -4   0  725.46   14.51
  -3   4  -1 2609.14   34.45
  -3  -4  -1 2626.57   30.66
  -3   4  -2 4190.08   47.20
   3  -4   2 4259.34   46.19
  -3  -4  -2 4344.50   46.85
   3   4   2 4320.78   46.14
   3  -4   2 4024.87   43.37
   3   4   2 4256.49   44.63
  -3   4  -3 2194.37   30.90
   3  -4   3 2305.12   29.78
  -3  -4  -3 2238.58   29.21
   3   4   3 2279.55   29.24
   3  -4   3 2275.71   28.37
  -3  -4  -3 2239.33   28.04
   3   4   3 2288.01   29.31
   3  -4   3 2288.97   30.26
  -3   4  -4 1527.90   23.97
  -3  -4  -4 1522.32   22.17
   3   4   4 1527.92   21.84
   3  -4   4 1546.96   20.73
  -3  -4  -4 1536.12   21.76
   3   4   4 1505.32   22.15
   3  -4   4 1546.07   24.59
  -3   4  -5  232.90    7.91
  -3  -4  -5  234.14    7.22
   3   4   5  227.42    6.64
  -3  -4  -5  238.78    7.28
   3  -4   5  232.94    7.62
  -3   4  -6  422.36   10.52
  -3  -4  -6  414.06    9.28
  -3  -4  -6  410.09    9.07
   3  -4   6  421.28    9.85
  -3   4  -7  163.50    6.48
  -3  -4  -7  171.43    6.00
  -3  -4  -7  171.14    5.75
   3  -4   7  168.99    6.87
  -3  -4  -8 2496.66   23.47
  -3  -4  -8 2560.59   21.22
   3  -4   8 2513.61   24.86
  -3  -4  -9 1386.21   17.11
  -3  -4  -9 1419.71   16.46
   3  -4   9 1391.81   18.66
  -3  -4 -10  511.39   10.18
  -3  -4 -10  520.77    9.88
   3  -4  10  527.09   11.80
  -3  -4 -11  142.24    5.77
  -3  -4 -11  141.17    5.22
   3  -4  11  144.48    6.20
  -3  -4 -12  144.81    5.69
  -3  -4 -13  326.87    8.73
   3   5 -13   41.43    4.39
   3  -5 -13   37.92    4.02
   3   5 -12   85.31    5.16
   3  -5 -12   80.06    4.78
   3   5 -11  127.00    5.86
   3  -5 -11  127.70    5.37
   3   5 -10  124.74    5.90
   3  -5 -10  131.01    5.41
   3   5  -9  929.90   14.40
   3  -5  -9  941.64   13.85
   3   5  -8  215.33    7.08
   3  -5  -8  216.11    6.83
   3  -5  -8  221.36    7.09
  -3  -5   8  220.99    7.29
   3   5  -7 1397.79   20.19
   3  -5  -7 1400.51   18.75
   3  -5  -7 1432.68   20.14
  -3  -5   7 1391.77   20.43
   3  -5  -7 1403.65   21.31
   3   5  -7 1352.42   20.87
   3   5  -6  749.24   13.76
  -3  -5   6  780.31   12.78
   3  -5  -6  779.00   12.86
   3  -5  -6  779.26   13.46
  -3  -5   6  744.50   14.21
   3  -5  -6  787.88   16.03
   3   5  -6  781.12   14.88
   3   5  -5  183.30    6.91
  -3  -5   5  189.29    6.41
   3  -5  -5  192.10    6.46
  -3  -5   5  192.02    7.69
   3  -5  -5  188.11    7.30
   3   5  -5  181.16    7.13
  -3   5   5  189.43    6.65
   3   5  -4  172.34    6.69
  -3  -5   4  181.80    6.15
   3  -5  -4  184.96    6.71
  -3  -5   4  176.18    6.65
   3   5  -4  171.19    6.98
   3  -5  -4  177.28    7.46
  -3   5   4  178.93    6.70
  -3   5   3 1202.71   20.73
   3  -5  -3 1244.93   21.16
   3   5  -3 1242.25   22.36
  -3  -5   3 1258.74   19.84
  -3  -5   3 1223.76   21.49
   3   5  -3 1283.11   21.27
   3  -5  -3 1253.14   21.87
  -3   5   3 1251.02   20.01
  -3   5   2  154.78    6.80
   3  -5  -2  162.89    6.68
   3   5  -2  143.62    7.35
  -3  -5   2  163.42    6.50
  -3  -5   2  157.05    6.30
   3   5  -2  168.63    6.28
   3  -5  -2  157.91    7.11
   3   5  -1  670.84   15.24
  -3   5   1  648.02   14.25
   3  -5  -1  669.53   14.30
  -3  -5   1  652.85   15.52
   3  -5  -1  706.59   12.94
  -3  -5   1  676.14   14.44
   3   5  -1  691.81   13.84
   3  -5  -1  677.85   14.54
  -3   5   0  561.94   13.52
  -3  -5   0  537.13   13.13
   3  -5   0  539.52   12.23
  -3  -5   0  528.64   17.22
   3  -5   0  576.79   12.20
  -3  -5   0  523.84   11.90
   3   5   0  598.91   12.38
   3  -5   0  543.37   12.20
  -3  -5  -1 2194.96   30.67
  -3  -5  -1 2240.79   29.24
  -3   5  -2   41.98    3.67
   3  -5   2   45.54    3.55
  -3  -5  -2   44.21    3.41
   3   5   2   44.04    3.40
   3  -5   2   42.41    3.06
   3   5   2   42.88    3.36
  -3   5  -3 1740.99   26.93
   3  -5   3 1729.39   26.63
  -3  -5  -3 1750.75   26.54
   3   5   3 1828.63   26.24
   3  -5   3 1759.26   23.51
  -3  -5  -3 1807.10   24.83
   3   5   3 1784.57   24.93
   3  -5   3 1729.81   25.75
  -3   5  -4 2251.41   29.85
  -3  -5  -4 2233.63   32.00
   3   5   4 2388.24   28.17
  -3  -5  -4 2355.86   26.74
   3  -5   4 2309.56   28.66
  -3   5  -5   88.19    5.17
  -3  -5  -5  100.30    4.56
  -3  -5  -5   96.44    4.74
   3  -5   5   97.46    4.99
  -3   5  -6 1102.86   17.46
  -3  -5  -6 1202.09   15.94
  -3  -5  -6 1205.41   15.06
   3  -5   6 1178.61   17.16
  -3  -5  -7  260.80    7.36
  -3  -5  -7  266.74    7.46
   3  -5   7  257.22    7.71
  -3  -5  -8  362.31    8.49
  -3  -5  -8  374.98    8.45
   3  -5   8  372.68   10.18
  -3  -5  -9   79.16    4.33
  -3  -5  -9   78.25    4.14
   3  -5   9   79.52    4.96
  -3  -5 -10  171.27    6.16
  -3  -5 -10  167.70    6.02
   3  -5  10  160.55    8.14
  -3  -5 -11  235.30    7.12
  -3  -5 -11  237.80    6.78
   3  -5  11  238.09    8.58
  -3  -5 -12  121.72    5.62
  -3   5 -13   84.90    5.63
  -3  -5 -13   82.57    4.79
   3   6 -12   19.02    3.90
   3  -6 -12   21.64    3.34
   3   6 -11   51.90    4.48
   3  -6 -11   51.03    3.86
   3   6 -10  205.09    7.26
   3  -6 -10  200.86    6.44
   3   6  -9  190.94    7.06
   3  -6  -9  193.67    6.44
   3   6  -8   48.01    4.28
   3  -6  -8   41.34    3.79
   3  -6  -8   43.41    3.75
  -3  -6   8   41.97    3.64
   3   6  -7  404.50   10.68
   3  -6  -7  430.86   11.11
  -3  -6   7  430.55   10.16
   3  -6  -7  443.83   11.45
   3   6  -7  423.04   11.03
  -3   6   7  421.37   10.88
   3   6  -6   77.71    4.95
  -3  -6   6   80.63    4.29
   3  -6  -6   86.17    4.69
  -3  -6   6   80.35    4.62
   3  -6  -6   82.32    4.98
   3   6  -6   78.32    4.58
  -3   6   6   78.45    4.46
   3   6  -5  165.05    6.88
  -3  -6   5  172.93    5.89
   3  -6  -5  168.02    6.68
  -3  -6   5  170.80    7.11
   3  -6  -5  169.29    7.08
   3   6  -5  163.97    6.94
  -3   6   5  166.76    6.04
   3   6  -4 1887.68   30.86
  -3  -6   4 1901.34   27.53
   3  -6  -4 1950.74   29.11
  -3  -6   4 1865.71   31.49
   3   6  -4 1884.31   29.10
   3  -6  -4 1880.34   29.82
  -3   6   4 1992.67   29.74
  -3   6   3  688.27   14.08
   3   6  -3  739.16   15.98
  -3  -6   3  725.01   13.49
  -3  -6   3  731.76   14.86
   3   6  -3  703.83   14.50
   3  -6  -3  722.70   15.24
  -3   6   3  733.62   13.61
  -3   6   2  878.02   17.08
   3   6  -2  915.61   19.00
   3  -6  -2  924.82   17.84
  -3  -6   2  918.45   16.35
  -3  -6   2  862.91   16.24
   3   6  -2  925.81   17.30
   3  -6  -2  920.21   18.25
  -3   6   2  914.29   16.01
   3   6  -1 5922.36   68.01
  -3   6   1 5664.29   64.41
   3  -6  -1 5770.03   64.68
  -3  -6   1 5534.71   62.80
  -3  -6   1 5529.03   60.67
   3   6  -1 5758.27   63.11
   3  -6  -1 5515.18   62.27
  -3   6   1 5828.47   61.70
  -3   6   0  154.78    6.90
  -3  -6   0  152.29    7.31
   3  -6   0  146.79    6.35
  -3  -6   0  147.09    6.14
   3  -6   0  152.56    6.11
  -3  -6   0  141.52    6.55
   3   6   0  164.05    6.61
   3  -6   0  145.81    6.24
  -3  -6  -1  628.32   14.64
  -3   6  -1  598.46   14.23
   3  -6   1  632.72   13.63
  -3  -6  -1  615.26   12.98
   3  -6   1  571.02   11.61
  -3  -6  -1  555.79   11.77
  -3  -6  -2 1353.24   31.71
  -3   6  -2 1388.90   23.08
  -3  -6  -2 1352.66   20.84
  -3   6  -3   58.29    4.39
  -3  -6  -3   61.21    4.07
   3   6   3   64.68    3.97
  -3  -6  -3   57.96    3.49
   3  -6   3   57.40    4.06
  -3   6  -4  664.63   13.27
  -3  -6  -4  696.57   13.72
   3   6   4  695.66   14.15
  -3  -6  -4  693.46   14.19
   3  -6   4  684.86   14.87
  -3  -6  -5  321.73    8.22
  -3  -6  -5  308.58    7.75
   3  -6   5  305.37    8.93
  -3  -6  -6   20.49    3.02
  -3  -6  -6   21.60    2.55
   3  -6   6   22.23    3.54
  -3  -6  -7  879.08   13.32
  -3  -6  -7  938.31   13.52
   3  -6   7  902.79   15.89
  -3  -6  -8  604.90   11.09
  -3  -6  -8  613.09   10.80
   3  -6   8  604.96   12.43
  -3  -6  -9  152.90    5.75
  -3  -6  -9  152.61    5.30
   3  -6   9  154.35    6.77
  -3  -6 -10  666.70   11.94
  -3  -6 -10  663.98   11.53
   3  -6  10  645.29   13.97
  -3   6 -11   75.96    5.47
  -3  -6 -11   78.28    4.77
  -3  -6 -11   76.88    4.09
   3  -6  11   76.74    5.17
  -3   6 -12  107.45    6.03
  -3  -6 -12  104.38    5.33
   3   7 -12  252.59    7.81
   3  -7 -12  259.14    7.58
   3   7 -11  309.26    9.11
   3  -7 -11  301.88    7.84
   3   7 -10  113.36    5.69
   3  -7 -10  118.47    5.37
   3   7  -9  569.02   12.73
   3  -7  -9  564.50   10.42
   3   7  -8  554.78   12.47
   3  -7  -8  551.17   10.46
   3  -7  -8  576.98   12.39
  -3  -7   8  540.46   11.74
   3   7  -7 1403.70   20.43
   3  -7  -7 1421.02   17.53
  -3  -7   7 1401.16   19.24
   3  -7  -7 1426.24   19.73
   3   7  -7 1420.20   21.37
   3   7  -6  532.12   13.14
  -3  -7   6  525.67   11.23
   3  -7  -6  524.29   11.10
  -3  -7   6  545.90   12.26
   3  -7  -6  530.00   12.60
   3   7  -6  533.49   12.53
  -3   7   6  530.71   11.40
   3   7  -5  437.46   10.83
  -3  -7   5  454.69    9.87
   3  -7  -5  451.72   10.69
  -3  -7   5  446.71   11.29
   3  -7  -5  440.78   11.68
   3   7  -5  449.43   11.50
  -3   7   5  440.96    9.99
   3   7  -4 2088.59   32.16
  -3  -7   4 2078.59   29.95
   3  -7  -4 2049.48   29.68
  -3  -7   4 2158.40   31.17
   3  -7  -4 2032.37   31.82
   3   7  -4 2072.12   31.60
  -3   7   4 2094.87   30.65
  -3   7   3 4176.78   53.48
   3   7  -3 4191.24   54.94
  -3  -7   3 4290.16   52.39
  -3  -7   3 4358.57   54.74
   3   7  -3 4156.61   51.75
   3  -7  -3 4265.56   55.04
  -3   7   3 4277.46   51.38
  -3   7   2  328.40   10.17
   3   7  -2  342.99   10.53
  -3  -7   2  364.30    9.85
  -3  -7   2  347.92   10.60
   3   7  -2  336.28    9.55
   3  -7  -2  357.06   10.36
  -3   7   2  329.65    8.82
   3   7  -1  342.89   10.57
  -3   7   1  337.29   10.33
  -3  -7   1  352.19   10.33
  -3  -7   1  340.18    8.99
   3  -7  -1  344.20    9.81
  -3   7   1  349.96    9.12
  -3   7   0  597.73   14.39
  -3  -7   0  608.37   14.64
  -3  -7   0  581.60   13.17
  -3  -7   0  572.60   12.14
   3  -7   0  593.30   13.14
  -3  -7  -1 2742.27   35.53
  -3   7  -1 2613.53   33.71
  -3  -7  -1 2710.45   34.03
  -3  -7  -2  130.85    6.29
  -3   7  -2  128.10    6.24
  -3  -7  -2  127.02    5.44
  -3  -7  -3  243.35    7.87
  -3  -7  -3  230.34    8.94
  -3  -7  -3  243.90    7.27
   3  -7   3  238.53    8.17
  -3  -7  -4  591.96   12.36
  -3  -7  -4  592.01   11.16
   3  -7   4  587.98   12.72
  -3  -7  -5 2011.83   27.90
  -3  -7  -5 1990.54   27.94
   3  -7   5 1925.01   28.59
  -3  -7  -6 1161.22   16.61
  -3  -7  -6 1159.61   16.59
   3  -7   6 1152.86   19.23
  -3  -7  -7   74.04    4.32
  -3  -7  -7   76.38    4.11
   3  -7   7   78.21    5.07
  -3  -7  -8 1262.72   16.29
  -3  -7  -8 1278.43   15.41
   3  -7   8 1265.17   22.69
  -3   7  -9  256.17    8.42
  -3  -7  -9  274.27    7.38
  -3  -7  -9  280.06    7.24
   3  -7   9  287.84    8.49
  -3   7 -10  340.88    9.66
  -3  -7 -10  327.76    8.38
  -3  -7 -10  333.17    7.88
   3  -7  10  344.48    9.68
  -3   7 -11   43.66    4.83
  -3  -7 -11   40.50    4.06
  -3  -7 -11   43.02    3.56
   3  -7  11   43.43    4.56
  -3   7 -12   81.34    5.65
  -3  -7 -12   78.67    4.83
   3   8 -12  100.75    5.75
   3  -8 -12  101.39    5.09
   3   8 -11   88.61    5.38
   3  -8 -11   95.53    4.78
   3   8 -10   20.49    3.83
   3  -8 -10   23.16    3.68
   3   8  -9   73.93    5.06
   3  -8  -9   75.28    4.40
   3   8  -8  665.49   13.92
   3  -8  -8  666.04   12.29
  -3  -8   8  675.16   13.38
   3  -8  -8  695.04   14.88
   3   8  -7 1203.11   19.28
   3  -8  -7 1242.54   16.80
  -3  -8   7 1197.29   17.99
   3  -8  -7 1248.64   18.46
   3   8  -6  503.83   11.98
   3  -8  -6  517.74   11.05
  -3  -8   6  515.96   11.88
   3  -8  -6  512.92   12.13
  -3   8   6  492.59   11.14
   3   8  -5 2589.01   42.32
  -3  -8   5 2718.00   35.46
   3  -8  -5 2719.76   37.08
  -3  -8   5 2699.04   36.99
   3  -8  -5 2647.87   38.91
   3   8  -4  748.86   15.97
  -3  -8   4  765.45   13.34
   3  -8  -4  748.72   13.88
  -3  -8   4  736.67   14.48
   3  -8  -4  763.87   15.06
  -3   8   3    0.85    2.47
   3   8  -3    1.30    2.64
  -3  -8   3    1.22    1.99
  -3  -8   3    0.43    2.62
   3  -8  -3    2.64    2.81
  -3   8   2 1505.07   25.34
   3   8  -2 1564.16   29.36
  -3  -8   2 1532.95   24.72
  -3  -8   2 1485.82   27.69
   3  -8  -2 1472.93   25.57
   3   8  -1 2679.21   40.30
  -3   8   1 2598.86   37.02
  -3  -8   1 2809.07   40.10
  -3  -8   1 2700.14   38.25
   3  -8  -1 2717.59   40.09
  -3   8   0 1351.33   24.29
  -3  -8   0 1430.44   23.36
  -3  -8   0 1363.57   21.26
  -3  -8   0 1418.29   22.62
   3  -8   0 1420.32   24.29
  -3  -8  -1   53.79    4.06
  -3  -8  -1   53.36    3.83
  -3  -8  -2  206.88    7.61
  -3  -8  -2  207.48    7.13
  -3  -8  -3  274.64    9.18
  -3  -8  -3  270.24    7.86
  -3  -8  -3  277.03    8.06
   3  -8   3  272.14    8.54
  -3  -8  -4  453.07    9.50
  -3  -8  -4  449.25    9.85
   3  -8   4  441.87   10.66
  -3  -8  -5  232.31    7.31
  -3  -8  -5  228.81    7.14
   3  -8   5  227.17    8.28
  -3  -8  -6 1697.25   19.09
  -3  -8  -6 1720.85   18.44
   3  -8   6 1694.55   22.14
  -3  -8  -7  769.74   12.71
  -3  -8  -7  771.92   14.04
   3  -8   7  800.84   15.00
  -3   8  -8  202.27    7.87
  -3  -8  -8  203.01    6.58
  -3  -8  -8  209.90    6.49
   3  -8   8  208.97    7.88
  -3   8  -9  330.95    9.70
  -3  -8  -9  329.93    8.43
  -3  -8  -9  324.10    7.94
   3  -8   9  330.30    9.35
  -3   8 -10  455.24   11.30
  -3  -8 -10  439.72   10.41
  -3  -8 -10  461.46    9.03
   3  -8  10  452.96   11.46
  -3   8 -11   96.66    5.63
  -3  -8 -11   97.96    5.12
  -3  -8 -11   99.76    4.58
   3  -8  11   99.94    5.76
  -3   8 -12   64.48    5.41
  -3  -8 -12   59.83    4.16
   3   9 -11   46.85    4.70
   3  -9 -11   44.39    4.27
   3   9 -10  216.76    7.81
   3  -9 -10  205.15    6.50
   3   9  -9  410.70   10.54
   3  -9  -9  416.66    9.55
   3   9  -8   46.43    4.85
   3  -9  -8   47.44    4.12
   3  -9  -8   48.55    4.28
  -3  -9   8   46.31    4.29
   3   9  -7  455.90   11.54
   3  -9  -7  453.73   10.47
  -3  -9   7  449.10   10.90
   3  -9  -7  454.41   11.30
   3   9  -6  137.82    6.58
   3  -9  -6  144.67    5.94
  -3  -9   6  138.48    6.39
   3  -9  -6  142.08    6.51
   3   9  -5  641.72   14.17
  -3  -9   5  665.87   12.34
   3  -9  -5  673.39   13.16
  -3  -9   5  678.71   13.89
   3  -9  -5  680.17   14.83
   3   9  -4   75.95    5.17
  -3  -9   4   73.03    3.99
   3  -9  -4   70.21    4.44
  -3  -9   4   73.59    4.80
   3  -9  -4   73.85    5.14
  -3   9   3   95.96    5.10
   3   9  -3   97.41    5.57
  -3  -9   3   94.15    4.65
  -3  -9   3   89.89    5.39
   3  -9  -3   92.63    5.47
  -3   9   2  493.51   11.53
   3   9  -2  519.50   12.78
  -3  -9   2  502.14   11.40
  -3  -9   2  510.83   11.77
   3  -9  -2  511.34   12.18
   3   9  -1   40.61    3.90
  -3   9   1   34.40    3.49
  -3  -9   1   39.56    3.55
  -3  -9   1   40.29    3.63
   3  -9  -1   39.37    3.90
  -3  -9   0 1806.63   24.43
  -3  -9   0 1798.43   20.97
   3  -9   0 1788.35   21.81
  -3  -9  -1 1776.88   24.12
  -3  -9  -1 1733.56   20.05
  -3  -9  -2  282.03    9.12
  -3  -9  -2  281.84    8.42
  -3  -9  -3  547.45   13.14
  -3  -9  -3  533.14   12.34
   3  -9   3  539.28   13.50
  -3  -9  -4  648.98   12.78
  -3  -9  -4  662.76   12.22
   3  -9   4  667.74   15.00
  -3  -9  -5  962.12   14.60
  -3  -9  -5  959.17   14.09
   3  -9   5  902.67   25.51
  -3   9  -6  304.55    9.56
  -3  -9  -6  316.11    8.18
  -3  -9  -6  309.10    7.86
   3  -9   6  316.66    9.72
  -3   9  -7  265.93    8.85
  -3  -9  -7  274.80    7.71
  -3  -9  -7  274.74    7.36
   3  -9   7  279.38    9.08
  -3   9  -8  332.85   10.06
  -3  -9  -8  329.65    8.31
  -3  -9  -8  327.11    7.87
   3  -9   8  319.73    9.49
  -3   9  -9  199.83    7.70
  -3  -9  -9  191.96    6.27
  -3  -9  -9  197.21    6.41
   3  -9   9  199.43    7.81
  -3   9 -10   79.75    5.72
  -3  -9 -10   77.87    4.74
  -3  -9 -10   79.70    4.30
   3  -9  10   78.60    5.38
  -3   9 -11    5.00    4.21
  -3  -9 -11    7.60    3.41
  -3  -9 -11    7.20    2.81
   3  -9  11   10.27    3.78
   3  10 -11  150.50    6.87
   3 -10 -11  153.50    6.05
   3  10 -10  184.55    7.50
   3 -10 -10  182.67    6.27
   3  10  -9 1024.69   17.34
   3 -10  -9 1019.65   14.73
   3  10  -8  667.66   13.66
   3 -10  -8  686.31   12.40
  -3 -10   8  687.49   13.64
   3 -10  -8  686.39   14.11
   3  10  -7  415.63   11.36
   3 -10  -7  426.19   10.42
  -3 -10   7  413.66   10.62
   3 -10  -7  410.73   10.42
   3  10  -6  422.01   10.86
   3 -10  -6  422.98    9.80
  -3 -10   6  432.10   11.05
   3 -10  -6  424.38   10.91
   3  10  -5 2457.68   27.96
  -3 -10   5 2529.89   27.41
   3 -10  -5 2463.79   27.54
   3  10  -4 1281.01   22.58
  -3 -10   4 1284.35   17.08
  -3 -10   4 1282.50   18.60
   3 -10  -4 1312.97   20.14
   3  10  -3 1456.56   23.06
  -3 -10   3 1479.50   20.10
  -3 -10   3 1478.35   20.98
   3 -10  -3 1487.52   23.20
   3  10  -2  356.61   10.82
  -3 -10   2  344.29    9.41
  -3 -10   2  342.28    9.42
   3 -10  -2  340.83    9.77
   3  10  -1 2106.61   31.94
  -3 -10   1 2032.64   31.16
  -3 -10   1 2040.07   30.04
   3 -10  -1 2016.39   30.79
   3  10   0  108.85    5.89
  -3 -10   0  106.24    5.69
  -3 -10   0  104.15    5.02
   3 -10   0   98.42    5.53
  -3 -10  -1  495.60   13.11
  -3 -10  -1  491.88   12.47
  -3 -10  -2  265.20    8.10
  -3 -10  -3  553.94   11.39
  -3 -10  -3  543.08   11.84
   3 -10   3  530.92   14.26
  -3  10  -4 1735.82   22.79
  -3 -10  -4 1818.35   22.44
  -3 -10  -4 1813.91   20.81
   3 -10   4 1816.56   23.19
  -3  10  -5 1276.47   19.34
  -3 -10  -5 1262.25   16.23
  -3 -10  -5 1306.96   16.91
   3 -10   5 1284.31   19.20
  -3  10  -6  123.96    6.37
  -3 -10  -6  105.66    4.88
  -3 -10  -6  111.95    5.02
   3 -10   6  109.89    5.95
  -3  10  -7   51.24    5.15
  -3 -10  -7   49.15    3.86
  -3 -10  -7   47.76    3.90
   3 -10   7   47.01    4.70
  -3  10  -8  261.72    8.62
  -3 -10  -8  265.31    7.28
  -3 -10  -8  266.61    7.33
   3 -10   8  259.47    8.98
  -3  10  -9   56.98    4.88
  -3 -10  -9   56.06    4.16
  -3 -10  -9   59.29    4.08
   3 -10   9   56.47    5.13
  -3  10 -10  316.73   10.18
  -3 -10 -10  312.14    8.20
  -3 -10 -10  316.48    7.92
   3 -10  10  316.56    9.86
  -3  10 -11   14.38    4.50
  -3 -10 -11   11.93    3.58
   3 -10  11   11.54    3.93
   3 -11 -11   68.94    4.95
   3  11 -10  111.11    6.20
   3 -11 -10  113.29    5.46
   3  11  -9   13.92    3.91
   3 -11  -9   11.34    3.66
   3  11  -8    3.93    3.65
   3 -11  -8    2.80    2.74
   3 -11  -8    2.86    3.05
  -3 -11   8    3.15    3.03
   3  11  -7  372.21   10.22
  -3 -11   7  347.02   12.77
   3 -11  -7  360.50   10.14
   3  11  -6   76.77    5.23
  -3 -11   6   73.99    5.07
   3 -11  -6   72.34    5.14
   3  11  -5  209.01    8.21
  -3 -11   5  201.52    9.32
   3 -11  -5  208.06    8.15
   3  11  -4  281.63    9.02
  -3 -11   4  267.19   10.09
   3 -11  -4  275.30    9.09
   3  11  -3  172.75    7.60
  -3 -11   3  163.35    6.60
  -3 -11   3  159.82    7.68
   3 -11  -3  152.53    7.37
   3  11  -2 1000.06   17.54
  -3 -11   2  999.73   17.03
  -3 -11   2  967.43   18.20
   3 -11  -2  987.52   16.92
   3  11  -1 1645.36   23.01
  -3 -11   1 1639.22   24.09
  -3 -11   1 1581.13   21.61
   3 -11  -1 1561.00   23.51
   3  11   0 2067.55   26.02
  -3 -11   0 2114.77   27.46
  -3 -11   0 2113.45   25.45
   3 -11   0 2113.29   27.23
  -3 -11  -1 2073.10   26.02
  -3  11  -2 1794.39   23.20
  -3 -11  -2 1908.46   21.52
  -3  11  -3 1500.96   21.86
  -3 -11  -3 1493.10   18.29
  -3 -11  -3 1511.86   18.41
   3 -11   3 1522.02   21.03
  -3  11  -4  460.53   11.43
  -3 -11  -4  436.36    9.87
  -3 -11  -4  452.46   10.10
   3 -11   4  440.66   11.17
  -3  11  -5  820.60   15.74
  -3 -11  -5  837.00   13.45
  -3 -11  -5  824.60   13.34
   3 -11   5  827.16   15.78
  -3  11  -6    2.35    3.96
  -3 -11  -6    4.00    2.91
  -3 -11  -6    0.85    2.93
   3 -11   6    0.86    3.42
  -3  11  -7  385.34   10.90
  -3 -11  -7  369.00    8.70
  -3 -11  -7  356.55    8.43
   3 -11   7  369.82   10.49
  -3  11  -8    5.92    3.93
  -3 -11  -8    4.59    3.05
  -3 -11  -8    5.17    2.93
   3 -11   8    4.07    3.13
  -3  11  -9   60.72    5.01
  -3 -11  -9   55.26    4.39
  -3 -11  -9   55.65    4.13
   3 -11   9   54.96    5.07
  -3  11 -10   67.24    5.23
  -3 -11 -10   65.25    4.57
  -3 -11 -10   70.51    4.18
   3 -11  10   66.77    5.36
   3 -12 -10  172.69    6.46
   3  12  -9  448.66   12.07
   3 -12  -9  427.39    9.66
   3  12  -8    6.67    3.84
   3 -12  -8    7.17    3.53
  -3 -12   8    7.67    3.39
   3  12  -7    5.75    3.41
  -3 -12   7    3.24    3.26
   3 -12  -7    4.11    3.31
   3  12  -6  576.43   14.59
  -3 -12   6  594.54   12.91
   3 -12  -6  595.40   13.32
   3  12  -5   95.55    5.87
  -3 -12   5  100.83    5.48
   3 -12  -5  101.72    5.77
   3  12  -4  638.18   13.71
  -3 -12   4  651.72   13.22
   3 -12  -4  675.97   14.44
   3  12  -3  630.38   13.55
  -3 -12   3  647.08   13.10
   3 -12  -3  643.00   14.67
   3  12  -2  868.47   16.02
  -3 -12   2  834.20   15.32
   3 -12  -2  838.96   15.82
   3  12  -1  267.61    9.30
  -3 -12   1  288.01    8.76
   3 -12  -1  287.75    9.54
   3  12   0  738.05   16.07
  -3  12   0  697.39   15.14
  -3 -12   0  748.30   13.81
   3 -12   0  762.60   14.99
  -3  12  -1  156.19    7.13
  -3 -12  -1  156.64    6.61
  -3  12  -2   10.24    3.24
  -3 -12  -2   15.76    3.15
  -3  12  -3  803.57   15.51
  -3 -12  -3  787.97   12.87
  -3 -12  -3  798.60   14.07
   3 -12   3  775.95   15.90
  -3  12  -4  216.07    8.14
  -3 -12  -4  224.93    6.86
  -3 -12  -4  220.87    7.00
   3 -12   4  220.83    8.41
  -3  12  -5    3.44    3.29
  -3 -12  -5    3.41    2.93
  -3 -12  -5    2.05    3.07
   3 -12   5    3.86    3.52
  -3  12  -6  294.44    9.74
  -3 -12  -6  306.59    7.84
  -3 -12  -6  306.43    8.60
   3 -12   6  300.02    9.42
  -3  12  -7  131.67    6.75
  -3 -12  -7  131.83    5.20
  -3 -12  -7  133.10    5.46
   3 -12   7  134.31    6.66
  -3  12  -8  193.28    8.06
  -3 -12  -8  185.88    6.29
  -3 -12  -8  184.88    6.20
   3 -12   8  190.76    7.81
  -3  12  -9  121.31    6.57
  -3 -12  -9  124.21    5.75
  -3 -12  -9  128.61    5.23
   3 -12   9  125.98    6.47
  -3  12 -10    0.10    4.21
  -3 -12 -10    3.46    3.20
  -3 -12 -10    2.34    2.90
   3 -12  10    2.11    3.39
   3  13  -8   99.18    6.01
  -3 -13   8   98.72    5.37
   3  13  -7  174.91    8.03
  -3 -13   7  178.60    6.82
   3 -13  -7  178.01    7.14
   3  13  -6  717.52   15.04
  -3 -13   6  749.15   13.92
   3 -13  -6  743.16   14.08
   3  13  -5  497.49   12.66
  -3 -13   5  525.99   12.35
   3 -13  -5  516.89   11.91
   3  13  -4  292.62    9.77
   3 -13  -4  298.49    8.81
  -3 -13   4  301.55    9.16
   3 -13  -4  294.09    9.12
   3  13  -3 1288.95   19.43
  -3 -13   3 1324.02   20.10
   3 -13  -3 1318.52   19.18
  -3  13   2   39.85    4.17
   3  13  -2   43.28    4.20
  -3 -13   2   36.72    3.76
   3 -13  -2   35.30    4.42
   3  13  -1   14.12    3.39
  -3  13   1   16.20    3.45
  -3 -13   1   14.83    3.03
   3 -13  -1   15.89    3.69
  -3  13   0  223.18    8.40
  -3 -13   0  227.71    7.58
   3 -13   0  220.02    7.81
  -3  13  -1  177.66    7.63
  -3 -13  -1  170.54    6.59
  -3  13  -2 1053.47   17.46
  -3 -13  -2 1068.07   15.41
  -3  13  -3  111.52    6.42
  -3 -13  -3  107.68    5.39
  -3 -13  -3  109.12    5.44
   3 -13   3  110.21    6.32
  -3  13  -4  351.54    9.97
  -3 -13  -4  348.97    8.39
  -3 -13  -4  363.06    9.68
   3 -13   4  353.64   10.18
  -3  13  -5  495.29   12.49
  -3 -13  -5  505.19   10.63
  -3 -13  -5  498.49   10.21
   3 -13   5  504.66   12.43
  -3  13  -6   39.99    4.89
  -3 -13  -6   38.17    3.86
  -3 -13  -6   39.66    3.64
   3 -13   6   38.60    4.75
  -3  13  -7  182.82    7.44
  -3 -13  -7  174.07    6.24
  -3 -13  -7  180.77    6.26
   3 -13   7  176.71    7.46
  -3  13  -8   59.10    5.18
  -3 -13  -8   61.65    4.34
  -3 -13  -8   61.64    4.36
   3 -13   8   59.56    5.45
  -3  13  -9  100.91    6.38
  -3 -13  -9  101.87    5.09
  -3 -13  -9  103.72    4.95
   3 -13   9  103.20    6.18
  -3 -14   8  116.34    5.96
  -3 -14   7   47.16    4.51
   3 -14  -7   49.88    4.52
   3  14  -6   12.75    4.00
   3 -14  -6   13.35    3.63
  -3 -14   6   14.56    3.71
   3 -14  -6   12.86    3.66
   3  14  -5  181.08   10.36
   3 -14  -5  178.00    6.92
  -3 -14   5  169.89    7.53
   3 -14  -5  169.67    7.10
   3  14  -4   35.74    4.26
   3 -14  -4   27.86    4.14
  -3 -14   4   31.18    3.76
   3 -14  -4   31.58    4.24
  -3  14   3   65.76    5.24
   3  14  -3   64.81    5.07
  -3 -14   3   65.55    4.96
   3 -14  -3   67.04    5.34
  -3  14   2  255.94    8.70
   3  14  -2  258.92    8.81
  -3 -14   2  266.15    8.45
   3 -14  -2  265.34    9.64
   3  14  -1  131.54    6.99
  -3  14   1  131.18    6.41
  -3 -14   1  121.97    5.82
   3 -14  -1  120.88    6.30
  -3  14   0   50.32    4.88
  -3 -14   0   44.62    4.12
  -3 -14   0   45.15    4.28
   3 -14   0   45.40    5.00
  -3  14  -1   47.88    4.89
  -3 -14  -1   50.18    4.45
   3 -14   1   49.05    4.98
  -3  14  -2  404.08   11.11
  -3 -14  -2  374.78    9.54
  -3  14  -3 1447.74   20.86
  -3 -14  -3 1467.10   18.43
  -3 -14  -3 1487.75   18.15
   3 -14   3 1453.32   20.91
  -3  14  -4   55.08    5.21
  -3 -14  -4   52.25    4.13
  -3 -14  -4   53.14    4.42
   3 -14   4   51.91    5.19
  -3  14  -5  142.07    6.99
  -3 -14  -5  134.57    5.50
  -3 -14  -5  133.67    5.75
   3 -14   5  137.19    6.94
  -3  14  -6  225.28    8.45
  -3 -14  -6  227.96    7.03
  -3 -14  -6  229.70    7.23
   3 -14   6  220.34    8.49
  -3  14  -7  119.69    6.78
  -3 -14  -7  114.88    5.62
  -3 -14  -7  114.11    5.33
   3 -14   7  113.98    6.49
  -3  14  -8   26.02    5.20
  -3 -14  -8   29.89    3.86
  -3 -14  -8   32.43    3.95
   3 -14   8   30.21    4.84
   3 -15  -8    3.82    3.72
  -3 -15   8    3.81    3.42
   3 -15  -7  489.27   10.78
  -3 -15   7  493.78   11.45
   3 -15  -7  492.55   11.60
   3 -15  -6  112.75    5.47
  -3 -15   6  115.81    6.00
   3 -15  -6  112.53    5.98
   3  15  -5  626.61   13.53
   3 -15  -5  626.02   12.75
  -3 -15   5  635.50   13.44
   3 -15  -5  604.17   12.72
   3  15  -4  272.72    8.98
   3 -15  -4  265.99    8.34
  -3 -15   4  261.80    8.27
   3 -15  -4  255.91    8.89
  -3  15   3  791.76   15.54
   3  15  -3  753.98   14.75
  -3 -15   3  765.96   14.12
   3 -15  -3  742.23   15.74
  -3  15   2   59.62    5.22
   3  15  -2   61.27    4.83
  -3 -15   2   59.11    4.82
   3 -15  -2   58.89    5.29
   3  15  -1  152.37    6.64
  -3  15   1  148.48    6.99
  -3 -15   1  152.75    6.30
   3 -15  -1  153.05    7.03
  -3  15   0  384.73   10.88
  -3 -15   0  346.36    9.82
  -3 -15   0  367.14    9.63
   3 -15   0  366.12   10.34
  -3  15  -1  373.59   10.60
  -3 -15  -1  360.33    9.08
   3 -15   1  348.29    9.99
  -3  15  -2  115.77    6.47
  -3 -15  -2  126.35    5.53
  -3  15  -3   12.30    3.68
  -3 -15  -3   12.27    3.36
  -3 -15  -3   11.16    3.62
   3 -15   3   11.96    3.53
  -3  15  -4  127.22    6.45
  -3 -15  -4  120.64    5.33
  -3 -15  -4  122.08    5.45
   3 -15   4  125.74    6.68
  -3  15  -5  281.93    9.52
  -3 -15  -5  274.68    7.38
  -3 -15  -5  279.13    7.99
   3 -15   5  281.05    9.05
  -3  15  -6  266.66    8.95
  -3 -15  -6  259.64    7.41
  -3 -15  -6  254.27    7.36
   3 -15   6  262.04    8.84
  -3  15  -7  110.00    6.60
  -3 -15  -7  114.74    5.31
  -3 -15  -7  117.59    5.42
   3 -15   7  116.69    6.20
   3 -16  -6   10.72    4.15
  -3 -16   6   12.97    3.83
   3 -16  -6   10.48    4.13
   3 -16  -5  253.96    8.73
  -3 -16   5  240.04    8.13
   3 -16  -5  249.44    8.21
   3 -16  -4   20.03    3.74
  -3 -16   4   19.22    4.22
   3 -16  -4   19.80    4.26
  -3  16   3  160.45    6.88
   3  16  -3  157.16    6.70
  -3 -16   3  158.73    6.95
   3 -16  -3  158.83    6.77
  -3  16   2   92.08    5.52
   3  16  -2   93.62    5.47
  -3 -16   2   96.05    5.60
   3 -16  -2   94.13    5.63
   3  16  -1  732.78   15.09
  -3  16   1  739.16   15.25
  -3 -16   1  720.21   13.83
   3 -16  -1  731.74   14.84
  -3  16   0   43.10    4.98
  -3 -16   0   47.24    4.22
  -3 -16   0   46.70    4.61
   3 -16   0   48.86    5.10
  -3  16  -1   18.04    4.49
  -3 -16  -1   16.37    3.58
   3 -16   1   15.94    4.45
  -3  16  -2  556.79   12.55
  -3 -16  -2  541.35   10.83
  -3 -16  -2  516.46   11.35
  -3  16  -3  294.70    9.80
  -3 -16  -3  297.14    8.13
  -3 -16  -3  298.78    9.02
   3 -16   3  294.73    9.96
  -3  16  -4   42.50    5.06
  -3 -16  -4   46.01    4.03
  -3 -16  -4   47.96    4.11
   3 -16   4   45.71    5.04
  -3  16  -5   54.85    5.35
  -3 -16  -5   53.89    4.22
  -3 -16  -5   53.79    4.59
   3 -16   5   55.53    5.56
  -3  16  -6  273.47    9.17
  -3 -16  -6  268.51    7.22
  -3 -16  -6  267.41    7.64
   3 -16   6  274.13    8.92
   3 -17  -5  131.68    6.39
  -3 -17   5  130.64    6.23
   3 -17  -5  135.37    6.58
   3 -17  -4  209.72    7.61
  -3 -17   4  207.89    7.79
   3 -17  -4  202.55    8.75
  -3 -17   3  384.40   10.74
   3 -17  -3  379.80   10.38
  -3  17   2  128.68    6.52
  -3 -17   2  140.86    6.19
   3 -17  -2  136.95    6.79
  -3  17   1  372.52   10.40
  -3 -17   1  372.48    9.82
   3 -17  -1  365.85   10.65
  -3  17   0  420.05   11.28
  -3 -17   0  379.90   10.43
   3 -17   0  386.43   10.72
  -3  17  -1  567.64   13.30
  -3 -17  -1  547.43   12.10
   3 -17   1  549.37   13.19
  -3  17  -2   96.84    6.20
  -3 -17  -2   97.99    5.08
  -3 -17  -2   97.66    5.54
  -3  17  -3   46.98    5.24
  -3 -17  -3   43.99    4.04
  -3 -17  -3   44.65    4.55
   3 -17   3   46.81    5.22
  -3  17  -4   72.37    5.75
  -3 -17  -4   70.42    4.49
  -3 -17  -4   76.31    5.04
   3 -17   4   73.04    5.68
  -3  17  -5   27.35    4.92
  -3 -17  -5   21.36    3.59
  -3 -17  -5   20.92    3.51
   3 -17   5   22.12    4.63
   3 -18  -3  329.30   10.09
  -3 -18   3  328.70    9.09
   3 -18  -3  321.55    9.68
  -3  18   2  243.65    8.06
  -3 -18   2  247.64    8.00
   3 -18  -2  243.16    8.78
  -3  18   1  983.42   16.24
  -3 -18   1  939.18   15.86
   3 -18  -1  966.81   17.08
  -3  18   0  171.82    7.43
  -3 -18   0  166.13    6.86
   3 -18   0  172.78    7.59
  -3  18  -1  268.63    9.17
   3 -18   1  272.02    9.61
  -3  18  -2  297.34    9.51
  -3 -18  -2  298.10    8.70
   4   0 -13  342.04    8.69
   4   0 -12  727.26   12.22
   4   0 -11  175.71    6.11
   4   0 -10  993.14   14.04
   4   0  -9  561.17   11.00
   4   0  -8 1929.73   20.09
   4   0  -7  485.23   10.77
   4   0  -6  600.62   10.93
  -4   0   6  589.59   11.92
   4   0  -6  589.17   15.75
   4   0  -5   74.72    4.04
  -4   0   5   73.41    4.23
  -4   0   5   73.25    4.18
   4   0  -5   67.74    4.81
   4   0  -4  442.92   12.49
   4   0  -4  470.27   10.75
  -4   0   4  459.40   12.23
   4   0  -4  455.00   10.82
   4   0  -3   87.46    5.02
   4   0  -3   86.08    4.37
  -4   0   3   92.42    4.21
   4   0  -3   87.79    4.39
   4   0  -211646.75  109.89
   4   0  -212093.22  111.39
   4   0  -212117.99  107.42
  -4   0   1  402.57   11.05
   4   0  -1  430.87   11.76
  -4   0   1  425.07    9.29
   4   0  -1  425.51    8.80
  -4   0   0 1626.86   25.10
   4   0   0 1701.22   24.32
  -4   0   0 1667.70   21.38
   4   0   0 1700.33   21.86
  -4   0  -1  248.10    9.37
   4   0   1  255.90    7.61
  -4   0  -1  249.88    7.01
   4   0   1  254.85    6.70
  -4   0  -2 2261.13   29.67
   4   0   2 2371.50   28.34
  -4   0  -3    7.64    2.35
   4   0   3    8.70    2.05
  -4   0  -3    6.77    1.64
   4   0   3    7.98    1.87
  -4   0  -4 2044.76   26.39
   4   0   4 2075.60   24.20
  -4   0  -4 2086.35   24.38
  -4   0  -5 3600.74   45.91
  -4   0  -5 3620.74   44.50
  -4   0  -6  291.53    8.48
  -4   0  -6  281.86    7.21
  -4   0  -7   93.75    4.95
  -4   0  -7   96.49    4.52
  -4   0  -8  105.90    5.18
  -4   0  -8  111.17    5.05
  -4   0  -9 1166.84   16.44
  -4   0  -9 1168.54   15.26
  -4   0 -10  693.80   12.50
  -4   0 -10  706.22   12.25
  -4   0 -11   80.00    5.09
  -4   0 -11   82.29    4.68
  -4   0 -12    4.84    3.73
  -4   0 -13  114.27    5.60
   4   1 -13  151.93    6.14
   4  -1 -13  149.95    5.92
   4   1 -12   17.63    3.97
   4  -1 -12   17.93    3.58
   4   1 -11  132.98    5.65
   4  -1 -11  119.99    5.08
   4   1 -10  550.21   11.12
   4  -1 -10  551.32   10.69
   4   1  -9 1260.84   15.44
   4  -1  -9 1263.67   15.70
   4   1  -8 1564.35   18.27
   4  -1  -8 1589.99   18.62
   4   1  -7  594.93   12.30
   4  -1  -7  637.32   12.65
   4   1  -6  168.68    5.89
   4  -1  -6  169.33    5.99
  -4  -1   6  167.02    6.57
  -4  -1   6  164.29    8.51
   4  -1  -6  172.64    8.06
   4  -1  -6  176.08    8.16
   4  -1  -5 1468.20   22.03
   4   1  -5 1466.89   20.66
   4  -1  -5 1463.29   22.13
  -4  -1   5 1481.38   21.49
  -4  -1   5 1483.03   19.71
   4  -1  -5 1460.42   19.94
   4   1  -5 1496.08   22.98
   4  -1  -5 1509.46   22.47
   4  -1  -4 5355.29   59.92
   4   1  -4 5206.52   56.68
   4  -1  -4 5271.26   58.26
  -4   1   4 5094.94   58.31
  -4  -1   4 5351.19   56.08
   4  -1  -4 5255.17   55.27
   4   1  -4 5323.61   58.03
   4   1  -3 2014.37   29.70
   4  -1  -3 2000.25   29.24
   4   1  -3 1988.22   26.62
   4  -1  -3 1972.12   28.51
  -4   1   3 1931.76   26.11
  -4  -1   3 1980.26   25.83
   4  -1  -3 1984.95   25.51
   4   1  -3 2029.62   27.47
  -4   1   2 1949.39   27.46
   4  -1  -2 2061.72   29.64
   4   1  -2 2008.59   31.16
   4   1  -2 1971.94   26.37
  -4   1   2 1999.06   25.44
  -4  -1   2 2043.57   24.68
   4  -1  -2 2064.22   24.90
   4   1  -2 2039.26   25.24
  -4  -1   1 2717.26   37.10
  -4   1   1 2545.31   34.61
   4  -1  -1 2744.46   37.52
   4   1  -1 2675.81   35.00
  -4   1   1 2621.89   30.26
  -4  -1   1 2634.70   30.19
   4  -1  -1 2738.18   30.17
   4   1  -1 2720.87   30.42
  -4   1   0 4351.48   51.46
  -4  -1   0 4309.95   51.27
   4  -1   0 4246.87   47.44
   4   1   0 4508.31   48.43
  -4   1   0 4408.85   45.35
  -4  -1   0 4185.64   42.69
   4  -1   0 4370.90   43.72
   4   1   0 4516.51   45.64
  -4   1  -1 5292.34   57.01
  -4  -1  -1 5477.45   58.55
   4  -1   1 5445.97   55.14
   4   1   1 5556.37   55.98
  -4   1  -1 5363.09   54.47
  -4  -1  -1 5348.88   52.55
   4  -1   1 5465.60   53.03
   4   1   1 5520.54   54.92
  -4   1  -2 1556.98   24.18
  -4  -1  -2 1560.90   22.79
   4  -1   2 1566.86   21.37
   4   1   2 1584.18   21.94
  -4   1  -3 1392.76   22.32
  -4  -1  -3 1408.48   23.20
   4  -1   3 1427.96   20.54
   4   1   3 1442.76   20.24
  -4   1  -3 1305.76   19.54
  -4  -1  -3 1321.20   19.61
   4  -1   3 1379.84   19.72
   4   1   3 1439.67   20.18
  -4   1  -4  298.11    8.61
  -4  -1  -4  311.38    9.03
   4  -1   4  314.98    8.03
   4   1   4  314.00    7.81
  -4   1  -4  307.27    8.17
  -4  -1  -4  316.64    7.99
  -4   1  -5 2977.13   39.59
  -4  -1  -5 2879.07   37.67
  -4   1  -5 2857.13   36.39
  -4  -1  -5 2911.38   36.59
  -4   1  -6 1888.32   21.27
  -4  -1  -6 1846.86   19.95
  -4   1  -6 1924.50   19.94
  -4  -1  -6 1839.42   18.99
  -4   1  -7   64.20    4.26
  -4  -1  -7   55.87    4.21
  -4   1  -7   60.69    3.82
  -4  -1  -7   55.73    3.58
  -4   1  -8 1707.10   19.41
  -4  -1  -8 1697.95   19.65
  -4   1  -8 1746.48   20.06
  -4  -1  -8 1716.65   18.33
  -4   1  -9  158.12    6.47
  -4  -1  -9  151.69    5.82
  -4   1  -9  160.13    6.03
  -4  -1  -9  153.69    5.58
  -4   1 -10  385.95    9.66
  -4  -1 -10  384.79    9.18
  -4   1 -10  392.61    9.25
  -4  -1 -10  388.25    9.83
  -4   1 -11   95.24    5.43
  -4  -1 -11   98.02    5.31
  -4   1 -11   93.59    4.94
  -4  -1 -11   97.46    4.90
  -4   1 -12   56.79    4.75
  -4  -1 -12   55.63    4.32
  -4   1 -13  140.12    6.31
  -4  -1 -13  147.76    6.33
   4   2 -13   43.64    4.24
   4  -2 -13   45.42    4.16
   4   2 -12   80.18    4.78
   4  -2 -12   83.94    4.76
   4   2 -11  543.36   11.17
   4  -2 -11  546.53   10.24
   4   2 -10   62.01    4.43
   4  -2 -10   58.23    4.18
   4   2  -9  128.20    5.34
   4  -2  -9  140.26    5.55
   4   2  -8  591.12   10.98
   4  -2  -8  589.85   10.86
   4   2  -7  281.94    7.62
   4  -2  -7  294.79    7.62
   4   2  -6  206.67    6.92
   4  -2  -6  223.32    6.66
  -4  -2   6  212.78    6.96
  -4  -2   6  214.08    6.62
   4  -2  -6  218.75    7.07
   4   2  -6  206.46    7.77
   4  -2  -6  219.94   11.99
   4  -2  -5 1685.34   26.33
   4   2  -5 1655.85   24.52
   4  -2  -5 1692.34   25.32
  -4  -2   5 1650.60   25.72
  -4  -2   5 1706.09   24.69
   4  -2  -5 1686.10   26.13
   4   2  -5 1631.02   26.52
   4  -2  -5 1717.09   28.14
   4  -2  -4  908.17   17.06
   4   2  -4  899.20   15.32
   4  -2  -4  899.15   15.18
  -4  -2   4  891.65   15.79
   4  -2  -4  888.74   13.72
  -4  -2   4  909.83   14.73
   4   2  -4  884.93   16.34
   4  -2  -4  902.83   16.11
   4   2  -3 1806.62   29.46
   4  -2  -3 1890.66   27.98
   4   2  -3 1891.21   25.79
   4  -2  -3 1914.59   28.08
  -4   2   3 1820.96   25.94
   4  -2  -3 1879.45   24.20
  -4  -2   3 1935.08   25.69
   4   2  -3 1932.20   26.15
  -4   2   2 1635.07   25.84
   4   2  -2 1672.24   28.35
   4  -2  -2 1624.35   25.24
   4   2  -2 1608.10   26.54
  -4   2   2 1584.21   22.86
   4  -2  -2 1612.03   20.74
  -4  -2   2 1641.28   22.46
   4   2  -2 1595.62   21.84
  -4   2   1 1762.68   26.14
   4  -2  -1 1754.07   25.79
   4   2  -1 1742.96   24.52
   4   2  -1 1720.08   23.80
  -4   2   1 1741.22   23.84
   4  -2  -1 1726.66   21.63
  -4  -2   1 1708.23   22.31
   4   2  -1 1756.20   22.71
  -4   2   0 1475.00   24.01
  -4  -2   0 1535.30   24.91
   4  -2   0 1528.95   22.70
   4   2   0 1537.02   21.21
  -4   2   0 1525.57   21.82
   4  -2   0 1493.56   19.34
  -4  -2   0 1483.16   19.65
   4   2   0 1528.00   20.17
  -4   2  -1 1440.74   23.29
   4  -2   1 1509.90   22.41
  -4  -2  -1 1441.22   22.46
   4   2   1 1486.56   21.19
  -4   2  -1 1429.94   20.12
   4  -2   1 1487.81   19.41
  -4  -2  -1 1468.11   19.99
   4   2   1 1489.35   20.53
  -4   2  -2 1451.44   22.84
   4  -2   2 1533.86   21.25
  -4  -2  -2 1520.51   22.62
   4   2   2 1540.61   21.53
  -4   2  -3  551.50   12.83
  -4  -2  -3  532.27   11.70
   4  -2   3  556.71   11.64
   4   2   3  564.42   11.15
  -4   2  -3  505.26   10.85
   4  -2   3  545.81   10.30
  -4  -2  -3  546.18   10.99
   4   2   3  565.10   11.47
  -4   2  -4 1513.69   22.33
  -4  -2  -4 1471.54   23.62
   4  -2   4 1527.09   20.51
   4   2   4 1560.98   20.49
  -4   2  -4 1497.43   20.05
  -4  -2  -4 1538.82   19.71
  -4   2  -5 1192.61   20.97
  -4  -2  -5 1213.96   20.24
  -4   2  -5 1239.10   20.31
  -4  -2  -5 1242.26   19.35
  -4   2  -6 1011.64   15.90
  -4  -2  -6  985.89   14.20
  -4   2  -6 1004.81   14.57
  -4  -2  -6 1018.97   14.34
  -4   2  -7   54.44    4.26
  -4  -2  -7   58.78    4.25
  -4   2  -7   55.56    4.11
  -4  -2  -7   59.01    3.62
  -4   2  -8  540.93   10.95
  -4  -2  -8  581.08   11.32
  -4   2  -8  569.86   11.55
  -4  -2  -8  564.58   10.88
  -4   2  -9 1522.05   18.62
  -4  -2  -9 1508.38   19.02
  -4   2  -9 1461.98   18.21
  -4  -2  -9 1509.46   17.51
  -4   2 -10  207.53    7.31
  -4  -2 -10  217.44    7.36
  -4   2 -10  204.01    6.78
  -4  -2 -10  215.62    6.53
  -4   2 -11  138.60    5.94
  -4  -2 -11  138.45    5.70
  -4  -2 -11  143.15    5.53
   4  -2  11  143.09    6.03
  -4   2 -12   87.62    5.46
  -4  -2 -12   86.14    5.20
  -4   2 -13   12.03    4.04
  -4  -2 -13   11.82    3.90
   4   3 -13  100.32    5.28
   4  -3 -13  100.40    5.12
   4   3 -12   41.49    4.13
   4  -3 -12   43.18    4.05
   4   3 -11  380.36    9.06
   4  -3 -11  362.81    8.30
   4   3 -10  210.10    7.44
   4  -3 -10  207.65    6.55
   4   3  -9  146.77    5.97
   4  -3  -9  154.77    5.68
   4   3  -8  617.57   11.47
   4  -3  -8  603.69   11.25
   4   3  -7  165.64    5.79
   4  -3  -7  165.30    5.77
  -4  -3   7  167.01    6.04
   4  -3  -7  174.01    8.31
   4   3  -7  159.46    7.20
   4   3  -6   49.77    3.70
   4  -3  -6   49.32    3.73
  -4  -3   6   49.71    3.59
   4  -3  -6   49.30    3.28
  -4  -3   6   50.78    3.24
   4  -3  -6   50.22    4.11
   4   3  -6   52.38    4.10
   4   3  -5 1481.25   23.38
   4  -3  -5 1408.79   21.77
  -4  -3   5 1456.01   22.58
   4  -3  -5 1418.99   21.45
  -4  -3   5 1443.60   21.74
   4   3  -5 1476.10   26.31
   4  -3  -5 1483.86   25.64
   4  -3  -4 5097.65   50.63
   4   3  -4 5128.67   51.52
  -4  -3   4 5017.39   50.11
   4  -3  -4 5069.73   50.76
   4  -3  -4 5006.42   47.26
  -4  -3   4 5043.84   47.42
   4   3  -4 5220.15   53.25
   4  -3  -4 5168.87   51.78
   4  -3  -3   12.59    2.76
   4   3  -3   14.69    2.36
  -4  -3   3   12.72    2.39
   4  -3  -3   13.24    2.58
   4  -3  -3   14.13    2.00
  -4  -3   3   12.41    2.25
   4   3  -3   13.60    2.63
   4  -3  -3   13.97    2.42
  -4   3   2  469.81   12.12
   4  -3  -2  486.92   12.53
   4  -3  -2  481.27   10.35
  -4  -3   2  474.39   10.40
   4   3  -2  493.30   11.13
   4  -3  -2  490.45   11.29
  -4   3   1 2900.79   37.13
   4  -3  -1 3038.51   37.10
  -4   3   1 2887.35   34.21
   4  -3  -1 3017.18   32.49
  -4  -3   1 3020.98   34.21
   4   3  -1 2939.58   34.32
  -4   3   0 9901.04   97.50
   4  -3   010054.17   94.60
  -4   3   0 9874.91   92.40
   4  -3   010168.86   91.14
  -4  -3   0 9649.93   88.47
   4   3   010248.03   93.67
  -4   3  -1 2346.04   32.02
   4  -3   1 2378.63   30.36
  -4  -3  -1 2426.52   30.78
   4   3   1 2459.53   30.80
  -4   3  -1 2394.23   29.55
   4  -3   1 2370.68   28.33
  -4  -3  -1 2348.43   27.42
   4   3   1 2434.41   29.01
  -4   3  -2 1681.66   26.90
   4  -3   2 1709.62   24.51
  -4  -3  -2 1711.78   23.90
   4   3   2 1727.37   24.09
  -4   3  -3 1466.95   24.33
   4  -3   3 1461.49   21.31
  -4  -3  -3 1448.74   21.44
   4   3   3 1559.39   22.30
  -4   3  -3 1363.28   20.99
  -4  -3  -3 1445.32   20.63
  -4   3  -4  494.64   12.25
  -4  -3  -4  528.83   11.70
   4   3   4  520.66   10.92
  -4   3  -4  514.29   10.93
  -4  -3  -4  544.64   10.80
  -4   3  -5  257.16    8.32
  -4  -3  -5  254.15    7.20
  -4   3  -5  252.13    7.59
  -4  -3  -5  252.96    7.08
  -4   3  -6  405.03   10.06
  -4  -3  -6  412.66    9.49
  -4   3  -6  426.96   10.17
  -4  -3  -6  413.97    8.74
  -4   3  -7 2958.31   31.83
  -4  -3  -7 2885.27   27.85
  -4   3  -7 2952.70   29.90
  -4  -3  -7 2979.00   28.22
  -4   3  -8   51.74    4.53
  -4  -3  -8   52.85    3.84
  -4   3  -8   52.28    4.13
  -4  -3  -8   52.99    3.69
  -4   3  -9  907.12   15.16
  -4  -3  -9  900.52   14.05
  -4  -3  -9  913.81   13.14
  -4   3 -10  478.98   11.23
  -4  -3 -10  509.08   11.11
  -4  -3 -10  491.25   10.21
   4  -3  10  500.60   11.25
  -4   3 -11  652.85   13.07
  -4  -3 -11  641.92   12.07
  -4  -3 -11  661.56   11.59
   4  -3  11  652.87   13.36
  -4   3 -12  272.71    8.59
  -4  -3 -12  279.85    7.92
   4   4 -13    6.58    3.36
   4  -4 -13    3.62    3.40
   4   4 -12  165.46    6.26
   4  -4 -12  167.43    5.98
   4   4 -11  237.27    7.64
   4  -4 -11  231.41    6.90
   4   4 -10  183.34    6.73
   4  -4 -10  196.09    6.28
   4   4  -9   81.62    4.60
   4  -4  -9   78.59    4.48
   4   4  -8  800.82   13.14
   4  -4  -8  795.66   12.47
   4   4  -7   73.63    4.36
   4  -4  -7   73.84    4.11
  -4  -4   7   73.12    4.06
   4  -4  -7   74.90    4.27
  -4  -4   7   77.04    3.92
   4  -4  -7   78.36    5.00
   4   4  -7   78.03    5.16
   4   4  -6 1063.64   19.33
  -4  -4   6 1065.90   18.13
   4  -4  -6 1088.14   18.39
   4  -4  -6 1047.17   17.06
  -4  -4   6 1071.07   18.30
   4  -4  -6 1047.88   20.68
   4   4  -6 1042.53   19.59
   4   4  -5  228.54    7.22
  -4  -4   5  238.35    7.38
   4  -4  -5  240.02    7.31
   4  -4  -5  241.33    6.86
  -4  -4   5  239.06    7.13
   4   4  -5  246.60    8.43
   4  -4  -5  235.79    8.29
   4  -4  -4  641.11   13.48
   4   4  -4  656.49   13.37
  -4  -4   4  641.25   12.32
   4  -4  -4  633.55   13.68
   4  -4  -4  652.40   11.81
  -4  -4   4  637.94   11.97
   4   4  -4  634.95   13.89
   4  -4  -4  640.63   14.22
  -4   4   3 1166.90   20.36
   4  -4  -3 1141.42   19.18
   4   4  -3 1205.27   21.26
  -4  -4   3 1103.26   20.10
   4  -4  -3 1106.56   16.37
  -4  -4   3 1107.93   16.94
   4   4  -3 1231.19   19.30
   4  -4  -3 1113.64   18.36
  -4   4   2  886.76   17.17
   4  -4  -2  934.45   18.17
   4  -4  -2  904.11   14.90
  -4  -4   2  894.94   15.48
   4   4  -2  971.12   16.72
   4  -4  -2  896.41   17.35
  -4   4   1  804.65   16.80
   4  -4  -1  857.24   16.80
   4  -4  -1  824.17   13.72
  -4  -4   1  809.74   15.17
   4   4  -1  825.99   15.15
   4  -4  -1  835.86   15.71
  -4   4   0 1948.06   29.74
   4  -4   0 2004.83   28.56
   4  -4   0 1932.87   25.07
  -4  -4   0 1923.58   26.00
   4   4   0 1900.15   26.22
   4  -4   0 1985.77   27.30
  -4   4  -1 2638.25   38.06
   4  -4   1 2612.22   34.14
  -4  -4  -1 2760.93   34.76
   4   4   1 2625.98   35.01
   4  -4   1 2678.26   31.56
  -4  -4  -1 2605.05   31.42
   4   4   1 2647.90   32.20
  -4   4  -2  270.01    9.39
   4  -4   2  269.39    8.06
  -4  -4  -2  272.61    7.90
   4   4   2  272.17    8.46
  -4   4  -3  706.09   15.26
  -4  -4  -3  699.91   13.71
   4   4   3  680.28   14.94
  -4  -4  -3  699.74   12.31
  -4   4  -4  591.14   12.94
  -4  -4  -4  593.32   12.20
   4   4   4  594.32   14.39
  -4   4  -4  596.21   11.67
  -4  -4  -4  615.94   10.89
  -4   4  -5  999.85   16.21
  -4  -4  -5 1036.82   14.62
  -4   4  -5 1011.63   14.75
  -4  -4  -5 1012.70   13.29
  -4   4  -6  111.07    5.56
  -4  -4  -6  116.38    5.04
  -4   4  -6  114.23    5.32
  -4  -4  -6  113.87    4.69
  -4   4  -7  121.94    5.94
  -4  -4  -7  124.06    5.27
  -4  -4  -7  124.35    4.88
   4  -4   7  127.37    5.75
  -4   4  -8  104.53    5.55
  -4  -4  -8   93.37    4.57
  -4  -4  -8   97.66    4.56
   4  -4   8   96.67    4.98
  -4   4  -9   92.30    5.28
  -4  -4  -9   89.38    4.86
  -4  -4  -9   91.46    4.42
   4  -4   9   92.05    5.31
  -4   4 -10  154.33    6.35
  -4  -4 -10  152.50    6.06
  -4  -4 -10  153.11    5.62
   4  -4  10  151.26    6.36
  -4   4 -11  142.94    6.52
  -4  -4 -11  139.14    5.84
  -4  -4 -11  147.03    5.37
   4  -4  11  144.95    6.20
  -4   4 -12   70.93    5.44
  -4  -4 -12   67.96    4.90
   4   5 -12  121.24    5.71
   4  -5 -12  121.18    5.35
   4   5 -11  139.87    5.89
   4  -5 -11  146.85    5.70
   4   5 -10   52.39    4.38
   4  -5 -10   51.61    4.18
   4   5  -9   65.58    4.44
   4  -5  -9   68.91    4.40
   4   5  -8   15.16    3.38
   4  -5  -8   13.16    3.06
   4   5  -7  254.25    7.82
  -4  -5   7  265.10    7.77
   4  -5  -7  264.77    7.45
  -4  -5   7  263.30    7.34
   4  -5  -7  263.36    8.55
   4   5  -7  238.92    8.26
   4   5  -6 1390.05   23.34
  -4  -5   6 1402.19   21.68
   4  -5  -6 1389.58   21.79
   4  -5  -6 1402.78   21.24
  -4  -5   6 1353.95   21.05
   4  -5  -6 1382.36   25.45
   4   5  -6 1332.12   23.30
   4   5  -5  748.75   14.70
  -4  -5   5  729.46   12.21
   4  -5  -5  745.81   13.48
   4  -5  -5  730.75   12.70
  -4  -5   5  745.84   12.18
   4   5  -5  751.58   14.50
   4  -5  -5  734.91   14.41
   4   5  -4   90.06    4.87
  -4  -5   4   94.86    4.90
   4  -5  -4   95.91    5.30
   4  -5  -4   97.81    4.50
  -4  -5   4   93.14    4.88
   4   5  -4   87.81    4.87
   4  -5  -4   94.52    5.20
  -4   5   3  190.07    7.16
   4   5  -3  201.70    8.62
  -4  -5   3  208.58    7.31
   4  -5  -3  207.80    6.36
  -4  -5   3  204.44    6.92
   4   5  -3  204.08    7.32
   4  -5  -3  207.04    7.57
  -4   5   2  840.28   18.01
   4  -5  -2  844.65   16.43
   4  -5  -2  832.92   14.23
  -4  -5   2  834.05   14.41
   4   5  -2  903.58   15.91
   4  -5  -2  850.49   15.73
  -4   5   1 1031.33   20.77
   4  -5  -1 1106.98   20.34
   4  -5  -1 1111.98   17.26
  -4  -5   1 1049.25   16.94
   4   5  -1 1045.70   18.03
   4  -5  -1 1082.36   18.62
  -4   5   0 1343.69   23.70
  -4  -5   0 1338.68   23.97
   4  -5   0 1367.32   22.31
  -4  -5   0 1379.59   21.57
   4  -5   0 1385.49   19.68
  -4  -5   0 1348.26   21.07
   4   5   0 1351.65   20.97
   4  -5   0 1373.00   23.21
  -4  -5  -1  968.36   18.57
  -4   5  -1  986.53   19.24
   4  -5   1  981.71   17.65
  -4  -5  -1  994.24   16.96
  -4  -5  -1  998.18   17.31
   4  -5   1 1009.52   17.74
  -4   5  -2  297.63    9.61
  -4  -5  -2  329.90    8.51
   4   5   2  304.55    8.80
  -4   5  -3  742.30   16.24
  -4  -5  -3  754.44   13.69
   4   5   3  742.79   13.74
  -4  -5  -3  737.71   13.02
   4  -5   3  772.90   14.50
  -4   5  -4  325.48    9.63
  -4  -5  -4  316.16   11.76
   4   5   4  330.65    8.28
  -4  -5  -4  352.10    8.13
   4  -5   4  338.31    9.53
  -4   5  -5  885.31   16.01
  -4  -5  -5  884.30   13.27
  -4  -5  -5  894.94   12.65
   4  -5   5  869.49   14.51
  -4   5  -6  401.31   10.74
  -4  -5  -6  382.22    9.30
  -4  -5  -6  378.86    8.07
   4  -5   6  381.67    9.97
  -4   5  -7  839.61   14.68
  -4  -5  -7  818.09   13.16
  -4  -5  -7  810.52   12.75
   4  -5   7  821.76   14.92
  -4   5  -8  166.15    6.69
  -4  -5  -8  172.70    6.15
   4  -5   8  164.66    6.56
  -4   5  -9  774.80   14.98
  -4  -5  -9  768.47   12.93
  -4  -5  -9  781.67   12.52
   4  -5   9  770.85   13.83
  -4   5 -10  133.78    6.04
  -4  -5 -10  132.57    5.55
  -4  -5 -10  140.09    5.82
   4  -5  10  133.32    6.23
  -4   5 -11  551.28   11.85
  -4  -5 -11  546.10   10.40
  -4  -5 -11  560.21   10.15
   4  -5  11  550.55   12.47
  -4   5 -12  159.75    6.89
  -4  -5 -12  163.46    5.96
   4   6 -12  134.94    6.18
   4  -6 -12  133.61    5.56
   4   6 -11   69.91    4.80
   4  -6 -11   71.15    4.78
   4   6 -10  189.48    6.99
   4  -6 -10  199.59    6.56
   4   6  -9   46.28    4.24
   4  -6  -9   42.22    4.01
   4   6  -8  151.56    6.43
   4  -6  -8  148.86    5.83
  -4  -6   8  145.64    5.74
   4   6  -7  222.35    7.86
  -4  -6   7  231.52    7.33
   4  -6  -7  230.80    8.10
   4   6  -6 4259.87   40.38
  -4  -6   6 4189.68   37.15
   4  -6  -6 4275.88   36.67
   4  -6  -6 4407.22   38.14
  -4  -6   6 4176.11   41.55
   4  -6  -6 4158.51   42.07
   4   6  -6 4169.67   41.48
   4   6  -5  102.23    5.55
  -4  -6   5  104.53    4.82
   4  -6  -5  103.51    5.03
   4  -6  -5  107.50    5.01
  -4  -6   5   98.40    5.88
   4   6  -5   97.76    5.74
   4  -6  -5   99.57    5.48
   4   6  -4  372.73   10.42
  -4  -6   4  379.83   12.44
   4  -6  -4  383.04    9.66
   4  -6  -4  380.44    9.13
  -4  -6   4  363.84    9.60
   4   6  -4  384.67   10.34
   4  -6  -4  356.44   11.30
  -4   6   3  706.41   15.93
   4   6  -3  733.39   17.71
  -4  -6   3  674.12   12.11
   4  -6  -3  672.74   18.16
  -4  -6   3  676.71   13.99
   4   6  -3  695.86   15.77
   4  -6  -3  674.73   15.19
   4   6  -2  992.18   19.45
  -4   6   2 1017.37   19.32
  -4  -6   2 1003.64   16.70
   4  -6  -2 1028.38   16.39
  -4  -6   2  992.89   18.19
   4   6  -2 1062.59   17.41
   4  -6  -2  995.41   18.36
  -4   6   1  680.06   15.35
  -4  -6   1  714.85   16.61
  -4  -6   1  704.43   17.42
  -4  -6   1  653.63   12.43
   4  -6  -1  680.28   14.05
  -4   6   0 1448.67   22.96
  -4  -6   0 1379.72   23.24
  -4  -6   0 1388.51   21.30
  -4  -6   0 1348.51   18.71
   4  -6   0 1413.23   21.32
  -4  -6  -1 1610.50   25.73
  -4   6  -1 1486.13   24.16
  -4  -6  -1 1526.95   21.02
  -4  -6  -1 1546.63   20.57
   4  -6   1 1544.53   21.93
  -4  -6  -2  999.01   17.88
  -4   6  -2  964.29   18.39
  -4  -6  -2 1008.38   17.11
  -4   6  -3   94.97    5.51
  -4  -6  -3   92.42    4.31
   4   6   3   95.40    4.84
  -4  -6  -3   91.64    4.26
   4  -6   3   91.64    4.97
  -4   6  -4  301.79    9.06
  -4  -6  -4  320.31    8.00
   4   6   4  305.40    8.10
  -4  -6  -4  318.96    8.05
   4  -6   4  312.87    9.11
  -4   6  -5 1148.28   20.48
  -4  -6  -5 1125.52   18.29
  -4  -6  -5 1101.83   17.68
   4  -6   5 1100.80   20.07
  -4   6  -6  125.62    6.00
  -4  -6  -6  130.83    5.19
  -4  -6  -6  134.39    4.95
   4  -6   6  130.27    5.77
  -4   6  -7  625.56   13.50
  -4  -6  -7  623.51   11.18
  -4  -6  -7  628.75   10.41
   4  -6   7  615.70   12.68
  -4   6  -8  859.68   15.92
  -4  -6  -8  872.43   14.20
  -4  -6  -8  891.76   13.19
   4  -6   8  876.97   15.73
  -4   6  -9  203.76    7.69
  -4  -6  -9  196.14    6.39
  -4  -6  -9  196.61    6.19
   4  -6   9  195.60    7.31
  -4   6 -10  603.83   12.40
  -4  -6 -10  606.48   11.62
  -4  -6 -10  637.03   10.76
   4  -6  10  616.86   12.67
  -4  -6 -11   30.44    3.90
  -4  -6 -11   30.25    3.30
   4  -6  11   31.54    4.35
  -4  -6 -12  138.44    5.87
   4   7 -12  146.84    6.26
   4  -7 -12  151.52    5.93
   4   7 -11   49.02    4.45
   4  -7 -11   51.60    4.32
   4   7 -10  465.03   10.79
   4  -7 -10  482.24   10.11
   4   7  -9  151.52    6.66
   4  -7  -9  152.06    5.64
   4   7  -8 1165.31   18.31
   4  -7  -8 1142.86   15.82
  -4  -7   8 1178.73   23.98
   4   7  -7  214.73    7.89
   4  -7  -7  227.29    7.40
  -4  -7   7  222.12    7.74
   4  -7  -7  226.34    7.95
   4   7  -6  339.28    9.66
   4  -7  -6  343.86    9.01
   4  -7  -6  342.76    9.23
  -4  -7   6  345.87    8.53
   4  -7  -6  332.52    9.64
   4   7  -6  341.21    9.94
   4   7  -5  254.62    8.81
  -4  -7   5  265.10    8.23
   4  -7  -5  258.05    8.05
   4  -7  -5  264.47    8.02
  -4  -7   5  256.00    7.81
   4  -7  -5  262.21    8.99
   4   7  -4  640.13   15.49
  -4  -7   4  636.49   13.50
   4  -7  -4  635.22   14.07
   4  -7  -4  650.76   14.18
  -4  -7   4  626.80   13.48
   4  -7  -4  623.89   14.90
  -4   7   3 1325.76   18.55
   4   7  -3 1388.26   22.18
  -4  -7   3 1400.12   18.68
  -4  -7   3 1354.49   17.25
   4  -7  -3 1397.02   19.85
  -4   7   2  534.92   12.81
   4   7  -2  532.73   13.81
  -4  -7   2  546.99   12.21
  -4  -7   2  536.78   10.91
   4  -7  -2  527.81   11.85
  -4   7   1  293.50    9.72
  -4  -7   1  294.86    9.95
  -4  -7   1  288.60    9.03
  -4  -7   1  272.23    7.71
   4  -7  -1  293.59    9.02
  -4   7   0  887.22   18.70
  -4  -7   0  906.20   19.42
  -4  -7   0  925.77   16.81
  -4  -7   0  934.33   17.17
   4  -7   0  941.42   18.98
  -4  -7  -1  591.55   13.67
  -4   7  -1  609.14   13.71
  -4  -7  -1  616.43   11.23
  -4  -7  -1  610.35   11.16
   4  -7   1  610.36   12.56
  -4  -7  -2  780.15   17.16
  -4   7  -2  791.47   17.30
  -4  -7  -2  788.34   15.18
  -4  -7  -3 1610.63   21.41
  -4   7  -3 1636.40   23.12
  -4  -7  -3 1678.67   18.79
  -4  -7  -3 1605.83   17.85
   4  -7   3 1636.23   20.29
  -4   7  -4   99.92    5.62
  -4  -7  -4   95.14    4.64
   4   7   4   97.00    5.05
  -4  -7  -4   94.38    4.49
   4  -7   4   90.97    4.86
  -4   7  -5  382.37   11.56
  -4  -7  -5  384.06    8.57
  -4  -7  -5  380.85    8.58
   4  -7   5  376.92    9.77
  -4   7  -6   23.61    4.05
  -4  -7  -6   22.50    3.08
  -4  -7  -6   22.97    2.83
   4  -7   6   22.41    3.68
  -4   7  -7  313.81    9.30
  -4  -7  -7  314.39   10.35
  -4  -7  -7  322.34    7.51
   4  -7   7  316.65    9.13
  -4   7  -8   15.66    3.82
  -4  -7  -8   19.34    3.45
  -4  -7  -8   19.03    3.01
   4  -7   8   17.39    3.70
  -4  -7  -9  142.75    5.71
  -4  -7  -9  139.93    5.19
   4  -7   9  143.65    6.34
  -4  -7 -10   54.41    4.33
  -4  -7 -10   52.99    3.81
   4  -7  10   52.87    4.73
  -4  -7 -11  272.66    7.33
  -4  -7 -11  280.54    7.05
   4  -7  11  280.53    8.65
  -4  -7 -12   86.60    5.04
   4   8 -11  114.48    5.98
   4  -8 -11  124.11    5.54
   4   8 -10  187.43    7.65
   4  -8 -10  187.37    6.49
   4   8  -9   60.03    4.68
   4  -8  -9   64.36    4.24
   4   8  -8  264.62    8.64
   4  -8  -8  263.44    7.31
  -4  -8   8  265.14    7.80
   4   8  -7  994.39   17.34
   4  -8  -7  995.77   15.97
  -4  -8   7  984.13   15.28
   4  -8  -7  985.79   17.09
   4   8  -6 1033.37   17.14
   4  -8  -6 1044.20   15.71
  -4  -8   6 1045.17   16.29
   4  -8  -6 1014.90   17.23
   4   8  -5   84.89    5.19
  -4  -8   5   90.48    4.53
   4  -8  -5   91.45    5.06
  -4  -8   5   91.83    5.08
   4  -8  -5   88.34    5.46
   4   8  -4   95.59    5.94
  -4  -8   4   98.27    4.84
   4  -8  -4   97.41    5.29
  -4  -8   4   90.93    4.79
   4  -8  -4   95.50    5.76
  -4   8   3  298.76    9.48
   4   8  -3  293.57   10.58
  -4  -8   3  324.05    8.48
  -4  -8   3  315.22    9.56
   4  -8  -3  319.06   10.00
   4   8  -2  431.63   11.51
  -4   8   2  436.45   11.74
  -4  -8   2  408.65    9.85
  -4  -8   2  408.84    9.90
   4  -8  -2  414.09   10.83
  -4   8   1  137.84    6.26
  -4  -8   1  137.37    6.41
  -4  -8   1  135.20    6.05
  -4  -8   1  133.91    5.56
   4  -8  -1  139.06    6.25
  -4   8   0  986.01   17.77
  -4  -8   0 1002.89   18.64
  -4  -8   0  972.24   14.90
  -4  -8   0  956.53   14.21
   4  -8   0  998.59   16.93
  -4  -8  -1  670.63   15.32
  -4   8  -1  676.88   14.23
  -4  -8  -1  684.81   12.62
  -4  -8  -1  664.65   12.46
   4  -8   1  680.36   13.38
  -4  -8  -2 2583.28   27.54
  -4   8  -2 2535.37   27.79
  -4  -8  -2 2486.48   22.41
  -4  -8  -3   30.55    3.37
  -4   8  -3   34.82    4.07
  -4  -8  -3   30.64    3.28
  -4  -8  -3   31.68    3.04
   4  -8   3   30.66    3.36
  -4   8  -4  979.63   17.43
  -4  -8  -4  975.51   15.04
  -4  -8  -4  967.02   14.61
   4  -8   4  968.01   16.35
  -4   8  -5 1561.24   20.97
  -4  -8  -5 1546.74   17.98
  -4  -8  -5 1542.47   17.55
   4  -8   5 1529.91   20.90
  -4   8  -6 1077.08   17.63
  -4  -8  -6 1108.16   15.18
  -4  -8  -6 1099.26   14.29
   4  -8   6 1118.51   17.59
  -4  -8  -7  403.93    8.75
  -4  -8  -7  423.62    9.45
   4  -8   7  412.57   10.77
  -4  -8  -8   67.45    4.36
  -4  -8  -8   69.90    3.92
   4  -8   8   68.45    5.00
  -4  -8  -9  114.61    5.16
  -4  -8  -9  117.22    4.92
   4  -8   9  115.01    5.98
  -4  -8 -10  241.90    6.86
  -4  -8 -10  240.55    6.62
   4  -8  10  240.87    8.27
  -4  -8 -11   30.19    3.52
  -4  -8 -11   29.15    3.35
   4  -8  11   30.61    4.44
   4  -9 -11   10.64    3.22
   4   9 -10   43.17    4.68
   4  -9 -10   44.85    4.34
   4   9  -9  357.53   10.15
   4  -9  -9  371.64    8.59
   4   9  -8  496.83   12.35
   4  -9  -8  504.79   10.38
  -4  -9   8  492.88   11.31
   4   9  -7  125.42    6.52
   4  -9  -7  136.41    5.65
  -4  -9   7  132.09    5.72
   4  -9  -7  132.03    6.39
   4   9  -6  235.32    8.55
   4  -9  -6  230.84    7.20
  -4  -9   6  233.26    7.47
   4  -9  -6  231.61    8.46
   4   9  -5  753.58   15.52
   4  -9  -5  776.69   14.03
  -4  -9   5  791.79   14.03
   4  -9  -5  777.72   16.11
   4   9  -4  585.37   14.66
   4  -9  -4  566.08   12.09
  -4  -9   4  584.21   12.18
   4  -9  -4  578.40   13.24
  -4   9   3  281.61    8.88
   4   9  -3  278.84    9.42
  -4  -9   3  288.74    8.55
  -4  -9   3  282.01    9.31
   4  -9  -3  284.75    8.72
   4   9  -2   70.00    4.71
  -4   9   2   70.88    5.04
  -4  -9   2   76.16    4.43
  -4  -9   2   73.52    4.36
   4  -9  -2   73.43    4.99
  -4   9   1 1681.14   27.46
  -4  -9   1 1741.60   27.65
  -4  -9   1 1699.60   26.34
  -4  -9   1 1668.54   24.59
   4  -9  -1 1728.42   28.01
  -4   9   0  758.38   16.46
  -4  -9   0  820.67   18.80
  -4  -9   0  805.76   15.81
  -4  -9   0  785.01   14.80
   4  -9   0  815.85   17.13
  -4   9  -1 1176.07   22.04
  -4  -9  -1 1136.01   21.51
  -4  -9  -1 1162.26   19.93
  -4  -9  -1 1135.29   19.13
   4  -9   1 1159.77   20.99
  -4  -9  -2 2576.66   36.59
  -4   9  -2 2516.75   37.08
  -4  -9  -2 2579.92   33.96
  -4  -9  -3 1993.84   27.43
  -4   9  -3 1869.58   24.98
  -4  -9  -3 1967.78   22.53
  -4  -9  -3 1980.32   24.79
   4  -9   3 1964.98   24.72
  -4   9  -4  393.08   10.66
  -4  -9  -4  429.35    9.99
  -4  -9  -4  427.28    9.35
   4  -9   4  427.16   10.49
  -4  -9  -5 1493.69   17.59
  -4  -9  -5 1525.11   17.43
   4  -9   5 1485.44   21.53
  -4  -9  -6 1363.91   18.26
  -4  -9  -6 1399.36   16.30
   4  -9   6 1399.52   19.80
  -4  -9  -7  222.24    6.78
  -4  -9  -7  230.27    6.87
   4  -9   7  227.43    8.14
  -4  -9  -8   58.38    4.18
  -4  -9  -8   59.21    4.00
   4  -9   8   57.96    4.51
  -4  -9  -9   19.27    3.59
  -4  -9  -9   19.30    3.26
   4  -9   9   18.54    4.28
  -4  -9 -10   29.15    3.80
  -4  -9 -10   31.11    3.47
   4  -9  10   29.82    4.33
  -4   9 -11  136.21    6.89
  -4  -9 -11  147.22   15.78
  -4  -9 -11  142.48    5.64
   4  -9  11  139.83    6.75
   4 -10 -11  103.69    5.31
   4 -10 -10  333.87    8.48
   4 -10  -9   51.30    3.99
   4  10  -8   24.75    4.11
   4 -10  -8   25.32    3.88
  -4 -10   8   25.16    3.61
   4  10  -7  206.56    7.98
   4 -10  -7  215.34    7.01
  -4 -10   7  209.57    7.13
   4 -10  -7  200.78    7.52
   4  10  -6  690.26   14.45
   4 -10  -6  677.08   12.94
  -4 -10   6  667.88   12.45
   4 -10  -6  657.26   14.87
   4  10  -5  423.66   11.61
   4 -10  -5  440.82   10.35
  -4 -10   5  416.85   11.51
   4 -10  -5  421.65   11.46
   4  10  -4  181.93    7.77
  -4 -10   4  181.06    6.66
   4 -10  -4  187.40    7.50
  -4  10   3 3440.36   31.22
   4  10  -3 3448.36   32.21
  -4 -10   3 3477.67   28.50
   4 -10  -3 3426.06   31.57
   4  10  -2 1984.35   27.19
  -4  10   2 1967.18   24.82
  -4 -10   2 1925.59   23.27
  -4 -10   2 1858.56   28.17
   4 -10  -2 1988.14   27.42
  -4  10   1  268.67    8.98
  -4 -10   1  266.82    8.72
  -4 -10   1  264.17    8.25
  -4 -10   1  266.50    7.90
   4 -10  -1  260.69    9.58
  -4  10   0  193.49    7.62
  -4 -10   0  201.43    8.18
  -4 -10   0  196.50    6.97
  -4 -10   0  185.30    9.41
   4 -10   0  198.69    7.34
  -4  10  -1  233.81    8.71
  -4 -10  -1  241.53    9.20
  -4 -10  -1  242.73    7.28
  -4 -10  -1  239.07    7.51
   4 -10   1  244.77    8.14
  -4 -10  -2   73.90    4.91
  -4  10  -2   76.98    5.06
  -4 -10  -2   75.73    4.35
  -4  10  -3  543.13   13.44
  -4 -10  -3  610.46   11.57
  -4 -10  -3  606.81   11.31
   4 -10   3  588.99   12.59
  -4 -10  -4  901.64   13.27
  -4 -10  -4  888.07   13.64
   4 -10   4  877.64   15.62
  -4 -10  -5  129.66    5.31
  -4 -10  -5  126.44    5.37
   4 -10   5  126.50    6.31
  -4 -10  -6  180.71    6.00
  -4 -10  -6  174.73    5.89
   4 -10   6  174.27    6.89
  -4 -10  -7   61.30    4.30
  -4 -10  -7   62.64    4.20
   4 -10   7   62.60    5.13
  -4 -10  -8  413.42    8.99
  -4 -10  -8  417.92    8.48
   4 -10   8  418.61   10.66
  -4 -10  -9  585.39   10.45
  -4 -10  -9  600.76   10.67
   4 -10   9  590.09   13.32
  -4  10 -10   27.40    4.28
  -4 -10 -10   24.77    3.76
  -4 -10 -10   25.76    3.44
   4 -10  10   28.74    4.72
   4 -11 -10   31.66    4.11
   4 -11  -9   57.17    4.23
   4 -11  -8  188.21    7.03
   4  11  -7   78.06    5.34
   4 -11  -7   79.28    4.68
  -4 -11   7   80.04    4.84
   4 -11  -7   78.81    5.24
   4  11  -6  209.68    8.67
   4 -11  -6  218.17    7.30
  -4 -11   6  212.50    7.65
   4 -11  -6  214.16    7.84
   4  11  -5   44.02    4.60
   4 -11  -5   39.27    4.23
  -4 -11   5   40.91    4.22
   4 -11  -5   40.86    4.53
   4  11  -4 1722.08   24.18
  -4 -11   4 1701.45   20.47
  -4  11   3  180.68    7.29
   4  11  -3  179.56    7.88
  -4 -11   3  170.35    6.48
   4  11  -2  102.19    5.72
  -4  11   2   97.67    5.52
  -4 -11   2  104.30    5.28
   4 -11  -2  101.76    5.96
  -4  11   1 2177.06   24.55
  -4 -11   1 2058.96   21.77
   4 -11  -1 2117.18   24.39
  -4  11   0 1462.08   21.10
  -4 -11   0 1460.76   19.54
  -4 -11   0 1478.38   19.33
   4 -11   0 1463.29   20.01
  -4  11  -1  947.56   16.62
  -4 -11  -1 1020.97   16.40
  -4 -11  -1 1034.45   16.03
   4 -11   1 1052.15   17.68
  -4 -11  -2  174.21    6.34
  -4 -11  -3  420.91    9.43
  -4 -11  -3  416.14    9.40
   4 -11   3  417.55   11.33
  -4 -11  -4  457.08   10.00
  -4 -11  -4  444.94    9.62
   4 -11   4  456.56   11.55
  -4 -11  -5  511.88   10.00
  -4 -11  -5  527.14   10.72
   4 -11   5  518.04   12.41
  -4 -11  -6  186.49    6.45
  -4 -11  -6  186.40    6.07
   4 -11   6  185.41    7.78
  -4 -11  -7  939.82   13.38
  -4 -11  -7  955.54   13.92
   4 -11   7  940.38   16.61
  -4  11  -8  267.43    8.75
  -4 -11  -8  267.09    7.69
  -4 -11  -8  270.31    7.54
   4 -11   8  272.78    8.75
  -4  11  -9   14.09    4.56
  -4 -11  -9   10.59    3.27
  -4 -11  -9   11.29    3.18
   4 -11   9   11.02    4.09
  -4  11 -10   75.65    6.01
  -4 -11 -10   76.13    4.66
  -4 -11 -10   78.45    4.15
   4 -11  10   77.64    5.63
   4 -12  -9  137.47    5.89
   4 -12  -8   87.80    5.19
   4 -12  -7    8.76    3.11
  -4 -12   7    8.75    3.24
   4 -12  -7    7.85    3.45
   4 -12  -6  155.70    6.37
  -4 -12   6  157.63    6.65
   4 -12  -6  158.39    6.73
   4  12  -5  246.65    8.98
   4 -12  -5  259.62    7.89
  -4 -12   5  256.87    8.67
   4 -12  -5  261.32    8.47
   4  12  -4  458.57   11.90
  -4 -12   4  454.62   10.52
   4 -12  -4  442.04   11.77
  -4  12   3 1548.12   21.34
   4  12  -3 1597.04   23.42
  -4 -12   3 1556.40   19.03
   4 -12  -3 1547.49   20.81
   4  12  -2  939.69   16.36
  -4  12   2  906.08   16.43
  -4 -12   2  947.39   14.61
   4 -12  -2  959.55   16.89
  -4  12   1  627.87   13.63
  -4 -12   1  656.95   13.32
  -4 -12   1  666.30   12.58
   4 -12  -1  661.98   14.19
  -4 -12   0  191.63    6.80
  -4 -12   0  194.61    6.60
   4 -12   0  196.90    7.64
  -4 -12  -1  313.21    8.54
  -4 -12  -1  306.56    8.29
   4 -12   1  312.03    9.50
  -4 -12  -2  281.45    8.15
  -4 -12  -3  338.18    8.68
  -4 -12  -3  351.87    8.85
   4 -12   3  344.87   10.05
  -4 -12  -4  126.47    5.24
  -4 -12  -4  126.55    5.66
   4 -12   4  124.93    6.50
  -4 -12  -5  658.43   12.33
  -4 -12  -5  660.26   12.11
   4 -12   5  664.40   13.62
  -4  12  -6   10.41    4.36
  -4 -12  -6   14.14    3.12
  -4 -12  -6   13.05    3.23
   4 -12   6   15.44    4.12
  -4  12  -7   32.21    4.40
  -4 -12  -7   35.34    3.71
  -4 -12  -7   34.25    3.75
   4 -12   7   35.99    4.67
  -4  12  -8  163.45    7.40
  -4 -12  -8  156.97    6.08
  -4 -12  -8  164.18    5.77
   4 -12   8  157.94    6.82
  -4  12  -9  304.28    9.47
  -4 -12  -9  292.24    7.90
  -4 -12  -9  295.64    7.30
   4 -12   9  300.40    9.25
   4 -13  -9  104.94    5.12
   4 -13  -8    8.27    3.75
   4 -13  -7  171.57    6.63
  -4 -13   7  163.68    6.57
   4 -13  -7  166.64    6.93
   4 -13  -6  142.55    6.21
  -4 -13   6  138.33    6.02
   4 -13  -6  142.57    6.55
   4 -13  -5  278.83    8.63
  -4 -13   5  291.27    8.13
   4 -13  -5  295.59    9.27
  -4 -13   4  110.13    5.53
   4 -13  -4  109.50    6.08
  -4  13   3  340.28   10.24
   4  13  -3  357.59   11.02
  -4 -13   3  368.14   10.05
   4 -13  -3  359.12   10.92
   4  13  -2  489.39   12.73
  -4 -13   2  464.24   10.58
   4 -13  -2  472.02   11.36
  -4 -13   1  364.99    9.60
  -4 -13   1  378.47    9.80
   4 -13  -1  371.09   10.23
  -4 -13   0   49.90    4.07
  -4 -13   0   50.75    3.99
   4 -13   0   48.30    4.40
  -4 -13  -1  795.51   14.76
  -4 -13  -1  801.01   13.19
   4 -13   1  836.88   15.56
  -4 -13  -2  100.45    5.31
  -4 -13  -3  285.03    7.70
  -4 -13  -3  290.09    8.24
   4 -13   3  282.04    9.00
  -4  13  -4  746.17   15.49
  -4 -13  -4  792.35   12.45
  -4 -13  -4  785.68   13.21
   4 -13   4  789.03   14.79
  -4  13  -5  433.93   11.72
  -4 -13  -5  433.95    9.41
  -4 -13  -5  432.72    9.59
   4 -13   5  422.35   13.10
  -4  13  -6   82.21    6.13
  -4 -13  -6   81.09    4.56
  -4 -13  -6   80.83    4.47
   4 -13   6   81.88    5.66
  -4  13  -7  188.03    7.59
  -4 -13  -7  181.65    6.09
  -4 -13  -7  182.25    6.50
   4 -13   7  184.33    7.64
  -4  13  -8   53.54    5.52
  -4 -13  -8   50.60    4.14
  -4 -13  -8   49.64    4.04
   4 -13   8   49.02    5.21
  -4  13  -9  113.11    6.73
  -4 -13  -9  108.79    5.65
  -4 -13  -9  110.03    5.03
   4 -13   9  104.15    6.25
   4 -14  -8    9.60    3.31
   4 -14  -7   74.05    5.03
  -4 -14   7   76.64    4.97
   4 -14  -7   72.19    5.15
  -4 -14   6   87.21    5.14
   4 -14  -6   88.63    5.51
  -4 -14   5   25.26    3.86
   4 -14  -5   27.46    4.30
  -4 -14   4  166.88    6.79
   4 -14  -4  160.72    7.00
  -4 -14   3  601.22   13.44
   4 -14  -3  598.36   12.94
   4  14  -2  967.21   17.66
  -4 -14   2  945.39   14.85
   4 -14  -2  955.77   16.91
  -4 -14   1   51.73    4.60
   4 -14  -1   50.60    5.09
  -4 -14   0   41.75    3.98
  -4 -14   0   44.02    4.29
   4 -14   0   43.57    4.81
  -4 -14  -1  817.98   13.84
  -4 -14  -1  826.21   15.71
   4 -14   1  838.36   15.50
  -4  14  -2   58.41    5.36
  -4 -14  -2   59.51    4.24
  -4  14  -3  512.56   12.51
  -4 -14  -3  514.37   10.09
  -4 -14  -3  519.22   10.76
   4 -14   3  508.22   12.03
  -4  14  -4   19.53    4.58
  -4 -14  -4   21.23    3.27
  -4 -14  -4   22.13    3.76
   4 -14   4   21.02    4.45
  -4  14  -5  253.91    8.74
  -4 -14  -5  251.90    7.10
  -4 -14  -5  243.90    6.89
   4 -14   5  242.37    9.17
  -4  14  -6   92.89    6.22
  -4 -14  -6   86.22    4.65
  -4 -14  -6   89.98    4.97
   4 -14   6   87.84    5.64
  -4  14  -7  214.56    8.12
  -4 -14  -7  215.07    6.57
  -4 -14  -7  217.68    6.72
   4 -14   7  211.86    8.11
  -4  14  -8   78.43    6.07
  -4 -14  -8   71.01    4.50
  -4 -14  -8   70.90    4.50
   4 -14   8   71.71    5.65
  -4 -15   7   94.94    5.31
   4 -15  -7   95.50    5.63
  -4 -15   6   31.83    4.28
   4 -15  -6   31.58    4.36
  -4 -15   5  294.75    8.81
   4 -15  -5  282.89   10.22
  -4 -15   4   50.31    4.83
   4 -15  -4   50.61    5.09
  -4 -15   3    9.12    3.70
   4 -15  -3    6.79    4.01
  -4 -15   2  317.19    9.38
   4 -15  -2  309.89    9.63
  -4 -15   1  162.03    6.60
   4 -15  -1  158.76    7.12
  -4  15   0  264.43    9.24
  -4 -15   0  277.89    8.42
   4 -15   0  284.95    9.60
  -4  15  -1   30.07    4.61
  -4 -15  -1   29.67    3.66
   4 -15   1   30.96    4.92
  -4  15  -2  189.79    7.77
  -4 -15  -2  187.63    6.70
  -4  15  -3  373.22   11.34
  -4 -15  -3  363.16    8.53
  -4 -15  -3  367.74    9.37
   4 -15   3  356.46   10.30
  -4  15  -4  522.87   13.20
  -4 -15  -4  515.18    9.98
  -4 -15  -4  521.38   10.50
   4 -15   4  510.84   12.57
  -4  15  -5   39.55    4.85
  -4 -15  -5   39.68    3.93
  -4 -15  -5   41.42    3.86
   4 -15   5   42.61    5.12
  -4  15  -6  263.22    8.89
  -4 -15  -6  258.19    7.53
  -4 -15  -6  252.07    7.40
   4 -15   6  258.66    9.19
  -4  15  -7   60.31    5.76
  -4 -15  -7   61.03    4.36
  -4 -15  -7   59.68    4.56
   4 -15   7   60.59    5.49
  -4 -16   6   12.16    3.76
   4 -16  -6   11.90    3.99
  -4 -16   5  108.81    5.73
   4 -16  -5  114.53    6.28
   4 -16  -4   52.31    4.61
  -4 -16   4   53.55    4.84
   4 -16  -4   54.62    5.17
  -4 -16   3  274.10    8.26
   4 -16  -3  272.28    8.71
  -4  16   2  212.77    7.95
  -4 -16   2  202.43    7.21
   4 -16  -2  202.65    7.81
  -4  16   1    1.71    4.06
  -4 -16   1    3.78    3.25
   4 -16  -1    3.15    3.50
  -4  16   0    1.66    4.04
  -4 -16   0   -0.10    3.48
   4 -16   0    2.09    4.00
  -4  16  -1  551.11   13.09
  -4 -16  -1  519.55   10.88
   4 -16   1  531.25   12.01
  -4  16  -2   97.20    6.29
  -4  16  -3  593.40   13.22
  -4 -16  -3  616.76   12.78
   4 -16   3  603.77   13.39
  -4  16  -4  103.43    6.34
  -4 -16  -4  113.42    5.52
   4 -16   4  108.50    6.01
  -4  16  -5  194.83    8.01
  -4 -16  -5  207.64    6.90
   4 -16   5  211.55    7.85
   4 -17  -4  537.14   11.51
  -4 -17   4  528.77   12.05
   4 -17  -4  507.12   11.95
  -4  17   3  209.18    7.83
  -4 -17   3  206.40    7.14
   4 -17  -3  214.98    7.94
  -4  17   2   64.84    5.47
  -4 -17   2   66.41    5.09
   4 -17  -2   66.84    5.71
  -4  17   1  897.47   16.64
  -4 -17   1  917.31   15.66
   4 -17  -1  924.24   16.03
  -4  17   0   59.97    5.48
  -4 -17   0   58.16    4.95
   4 -17   0   57.34    5.41
  -4  17  -1  202.26    7.90
  -4 -17  -1  201.93    6.94
   4 -17   1  209.95    8.49
  -4  17  -2  142.16    7.03
  -4  17  -3  202.43    8.05
  -4 -17  -3  189.83    6.78
   4 -17   3  184.80    7.97
  -4  17  -4   23.91    4.68
  -4 -17  -4   20.65    3.47
   4 -17   4   18.23    4.68
   5   0 -12   57.85    4.38
   5   0 -11  824.09   12.49
   5   0 -10  596.71   10.82
   5   0  -9 2395.77   21.20
   5   0  -8 3642.65   27.43
   5   0  -7  913.57   13.76
   5   0  -7  623.76   53.33
   5   0  -6  545.34   13.48
   5   0  -6  560.29   12.04
   5   0  -6  564.06   13.19
   5   0  -6  560.94   13.20
   5   0  -5  126.79    6.19
   5   0  -5  128.71    5.11
  -5   0   5  128.66    5.28
   5   0  -5  128.84    5.25
   5   0  -4   12.90    2.81
   5   0  -4   12.70    2.45
   5   0  -4   13.89    2.11
   5   0  -3  472.87   12.31
   5   0  -3  462.72   11.17
  -5   0   3  462.00    9.97
   5   0  -3  459.82    9.87
   5   0  -2 1192.58   20.10
   5   0  -2 1209.07   20.16
  -5   0   2 1208.07   17.38
   5   0  -2 1195.40   17.47
  -5   0   1  430.10   12.28
   5   0  -1  450.51   11.59
  -5   0   1  447.03   10.09
   5   0  -1  459.12    9.61
  -5   0   0  622.77   14.63
   5   0   0  597.41   13.15
  -5   0   0  605.77   12.32
   5   0   0  628.77   11.51
  -5   0  -1  273.27    9.26
   5   0   1  269.87    7.75
  -5   0  -1  271.88    7.41
   5   0   1  276.73    7.09
  -5   0  -2  169.11    7.10
   5   0   2  166.92    5.79
  -5   0  -2  163.09    5.52
  -5   0  -3 3866.89   42.35
   5   0   3 3963.63   39.36
  -5   0  -4   18.62    3.07
   5   0   4   19.24    2.45
  -5   0  -4   18.19    2.54
  -5   0  -5  170.02    6.62
  -5   0  -5  174.29    5.68
  -5   0  -6  573.29   13.01
  -5   0  -6  581.41   12.13
  -5   0  -7  349.51    9.55
  -5   0  -7  348.75    8.02
  -5   0  -8   51.62    4.00
  -5   0  -8   52.16    3.82
  -5   0  -9  212.73    7.53
  -5   0  -9  210.72    6.60
  -5   0 -10  241.25    7.50
  -5   0 -10  244.34    7.63
  -5   0 -11   45.25    4.48
  -5   0 -11   42.31    4.02
  -5   0 -12    0.16    3.19
  -5   0 -12    1.41    3.05
   5   1 -12   47.76    4.21
   5  -1 -12   47.69    4.36
   5   1 -11   60.20    4.37
   5  -1 -11   63.94    4.44
   5   1 -10  259.96    7.32
   5  -1 -10  262.33    7.12
   5   1  -9  677.90   11.66
   5  -1  -9  704.13   12.30
   5   1  -8  298.88    7.87
   5  -1  -8  290.29    7.44
   5   1  -7 1679.29   18.17
   5  -1  -7 1668.82   18.71
   5  -1  -7 1604.56   52.22
   5   1  -7 1669.56   61.33
   5  -1  -7 1515.03   58.86
   5   1  -6 2282.99   33.77
   5   1  -6 2209.99   35.26
   5  -1  -6 2408.25   30.78
  -5  -1   6 2415.36   32.20
   5  -1  -6 2295.71   31.82
   5   1  -6 2369.68   35.05
   5  -1  -6 2372.40   33.50
   5   1  -5  859.55   15.64
   5  -1  -5  862.85   14.85
   5   1  -5  891.67   14.72
   5  -1  -5  819.29   17.01
  -5  -1   5  883.59   13.47
   5  -1  -5  869.57   13.45
   5   1  -5  878.81   14.81
   5   1  -4  327.75   10.70
   5  -1  -4  335.76    9.56
   5   1  -4  334.42    8.14
   5  -1  -4  333.91    8.63
  -5   1   4  334.16    9.02
  -5  -1   4  331.18    7.93
   5  -1  -4  326.62    8.44
   5   1  -4  318.63    8.21
   5   1  -3    4.73    2.55
   5  -1  -3    6.55    2.51
   5   1  -3    5.81    2.02
   5  -1  -3    4.66    1.93
  -5   1   3    5.43    2.06
  -5  -1   3    7.55    2.10
   5  -1  -3    4.83    1.65
   5   1  -3    4.58    1.93
  -5   1   2  216.40    7.98
   5  -1  -2  213.65    8.15
   5   1  -2  207.63    8.18
   5   1  -2  212.24    7.46
  -5   1   2  213.71    6.86
  -5  -1   2  211.02    6.70
   5  -1  -2  212.80    6.08
   5   1  -2  210.60    6.30
  -5  -1   1 3449.05   44.26
  -5   1   1 3572.47   44.78
   5  -1  -1 3572.15   45.75
   5   1  -1 3616.28   44.67
  -5  -1   1 3419.19   41.52
   5  -1  -1 3597.39   39.49
   5   1  -1 3519.47   39.16
  -5   1   0 2537.40   37.51
  -5  -1   0 2577.61   35.95
   5  -1   0 2551.65   34.67
   5   1   0 2517.99   32.00
  -5   1   0 2551.14   31.08
  -5  -1   0 2513.56   31.55
   5  -1   0 2601.93   30.73
   5   1   0 2605.00   31.50
  -5   1  -1  898.98   18.65
  -5  -1  -1  873.14   17.76
   5  -1   1  894.17   16.34
   5   1   1  909.06   16.07
  -5   1  -1  884.73   15.10
  -5  -1  -1  876.96   14.50
  -5   1  -2  289.00    9.27
  -5  -1  -2  307.83    9.85
   5  -1   2  311.93    8.16
   5   1   2  299.56    7.77
  -5   1  -2  285.93    7.66
  -5  -1  -2  292.49    7.75
  -5   1  -3  208.32    8.15
  -5  -1  -3  211.73    7.50
   5  -1   3  217.29    6.87
   5   1   3  214.28    6.59
  -5   1  -4   86.53    5.00
  -5  -1  -4   97.12    4.96
   5   1   4   90.54    4.18
  -5   1  -4   88.83    4.31
  -5  -1  -4   92.53    4.17
  -5   1  -5  297.65    8.93
  -5  -1  -5  304.04    8.41
  -5   1  -5  303.75    7.98
  -5  -1  -5  295.15    7.63
  -5   1  -6  350.46    9.56
  -5  -1  -6  375.59    9.23
  -5   1  -6  363.19    8.62
  -5  -1  -6  372.00    8.73
  -5   1  -7  677.97   17.10
  -5  -1  -7  706.71   13.18
  -5   1  -7  709.37   12.09
  -5  -1  -7  702.36   12.34
  -5   1  -8  266.02    8.46
  -5  -1  -8  251.16    7.43
  -5   1  -8  265.72    7.26
  -5  -1  -8  250.93    7.38
  -5   1  -9   17.44    3.63
  -5  -1  -9   16.40    3.45
  -5   1  -9   17.75    3.40
  -5  -1  -9   15.41    3.12
  -5   1 -10   15.76    3.40
  -5  -1 -10   13.82    3.70
  -5   1 -10   13.16    3.22
  -5  -1 -10   14.63    3.28
  -5   1 -11  286.92    8.38
  -5  -1 -11  281.91    7.83
  -5   1 -11  286.61    8.16
  -5  -1 -11  278.06    7.35
  -5   1 -12  188.23    7.22
  -5  -1 -12  181.69    6.88
  -5   1 -12  185.18    6.84
  -5  -1 -12  189.43    6.54
   5   2 -12   30.80    3.75
   5  -2 -12   31.66    3.98
   5   2 -11  788.77   13.31
   5  -2 -11  805.00   13.13
   5   2 -10  146.06    5.71
   5  -2 -10  152.51    5.70
   5   2  -9  546.05   11.38
   5  -2  -9  543.52   10.55
   5   2  -8  682.09   11.67
   5  -2  -8  697.44   11.88
   5   2  -7   37.77    3.54
   5  -2  -7   35.88    3.39
  -5  -2   7   35.92    3.29
   5   2  -6  422.04    9.89
   5  -2  -6  421.25   10.06
  -5  -2   6  412.10   10.41
  -5  -2   6  422.92   10.39
   5  -2  -6  429.74   10.49
   5   2  -6  417.24   11.51
   5  -2  -6  438.73   12.10
   5   2  -5  798.86   15.28
   5  -2  -5  839.44   14.96
   5   2  -5  833.17   13.49
   5  -2  -5  846.42   13.61
  -5  -2   5  839.21   13.86
   5  -2  -5  849.51   13.49
   5   2  -5  856.97   15.93
   5  -2  -5  844.06   14.41
   5   2  -4  327.37    9.97
   5  -2  -4  296.26    9.28
   5   2  -4  331.06    8.55
   5  -2  -4  314.93    9.63
  -5  -2   4  308.79    7.41
   5  -2  -4  303.16    6.98
   5   2  -4  337.58    8.75
   5  -2  -4  310.00    8.61
   5   2  -3  314.90   10.04
   5  -2  -3  310.45    9.93
   5   2  -3  310.79    9.11
   5  -2  -3  313.87    9.53
  -5   2   3  304.88    8.91
   5  -2  -3  314.58    7.45
  -5  -2   3  314.17    7.87
   5   2  -3  313.29    8.41
  -5   2   2 2149.00   28.79
   5  -2  -2 2074.73   28.72
   5   2  -2 2194.03   33.42
   5   2  -2 2194.91   31.93
  -5   2   2 2172.14   27.05
   5  -2  -2 2184.75   24.81
  -5  -2   2 2146.55   25.14
   5   2  -2 2179.81   25.89
  -5   2   1  417.17   11.97
   5  -2  -1  428.61   11.55
   5   2  -1  427.60   12.32
   5   2  -1  416.27   13.10
  -5   2   1  421.25    9.65
   5  -2  -1  413.35    8.45
  -5  -2   1  416.14    9.51
   5   2  -1  416.32    9.53
  -5   2   0 5215.11   62.41
  -5  -2   0 5469.69   65.30
   5  -2   0 5344.24   59.50
   5   2   0 5421.43   58.30
  -5   2   0 5345.03   58.12
   5  -2   0 5425.91   56.17
  -5  -2   0 5498.12   57.26
   5   2   0 5422.20   56.52
  -5   2  -1  257.07    9.72
  -5  -2  -1  262.70    8.83
   5  -2   1  261.10    7.87
   5   2   1  264.42    8.00
  -5   2  -1  255.77    7.26
  -5  -2  -1  264.64    7.73
  -5   2  -2 1125.74   19.72
  -5  -2  -2 1129.79   18.79
   5  -2   2 1164.92   17.85
   5   2   2 1168.28   17.26
  -5   2  -2 1140.33   17.62
  -5  -2  -2 1112.64   15.94
  -5   2  -3 1338.38   24.12
  -5  -2  -3 1404.76   22.37
   5  -2   3 1416.45   22.25
   5   2   3 1416.47   21.50
  -5   2  -4  927.23   18.58
  -5  -2  -4  913.29   17.19
   5   2   4  934.86   16.18
  -5   2  -4  918.08   16.25
  -5  -2  -4  922.74   15.58
  -5   2  -5   64.37    4.47
  -5  -2  -5   64.86    4.33
  -5   2  -5   65.58    4.26
  -5  -2  -5   68.79    3.94
  -5   2  -6 1283.28   19.48
  -5  -2  -6 1281.88   17.54
  -5   2  -6 1302.67   17.73
  -5  -2  -6 1294.42   16.37
  -5   2  -7 1469.71   19.38
  -5  -2  -7 1500.91   17.92
  -5   2  -7 1388.97   18.86
  -5  -2  -7 1453.21   19.57
  -5   2  -8  290.14    8.59
  -5  -2  -8  287.81    8.08
  -5   2  -8  298.48    8.39
  -5  -2  -8  278.96    7.11
  -5   2  -9 1086.21   16.77
  -5  -2  -9 1071.09   16.03
  -5   2  -9 1091.91   16.35
  -5  -2  -9 1078.65   15.08
  -5   2 -10   42.06    4.58
  -5  -2 -10   45.39    4.25
  -5   2 -10   39.69    3.97
  -5  -2 -10   45.20    3.82
  -5   2 -11    7.26    3.83
  -5  -2 -11    6.06    3.78
  -5   2 -11    2.61    3.49
  -5  -2 -11    2.65    2.98
  -5   2 -12  354.37    9.20
  -5  -2 -12  361.33    9.47
  -5  -2 -12  363.26    8.94
   5   3 -12  129.39    5.57
   5  -3 -12  136.50    5.55
   5   3 -11   94.22    4.96
   5  -3 -11   92.08    4.94
   5   3 -10  516.12   10.68
   5  -3 -10  502.55   10.32
   5   3  -9  142.26    5.80
   5  -3  -9  151.20    5.73
   5   3  -8  210.96    6.74
   5   3  -7  505.43   10.55
   5  -3  -7  515.55   10.22
  -5  -3   7  519.74   10.42
   5  -3  -7  508.58   12.38
   5   3  -6 1443.21   19.67
   5  -3  -6 1460.48   19.00
  -5  -3   6 1378.04   19.81
  -5  -3   6 1447.35   18.41
   5  -3  -6 1425.65   18.48
   5   3  -6 1531.43   22.12
   5  -3  -6 1424.23   21.78
   5   3  -5  290.10    8.59
   5  -3  -5  272.03    8.32
  -5  -3   5  270.13    8.27
   5  -3  -5  268.93    7.13
  -5  -3   5  278.42    7.17
   5   3  -5  298.86    9.55
   5  -3  -5  271.99    8.48
   5   3  -4  536.87   12.81
   5  -3  -4  534.45   12.66
   5   3  -4  554.26   11.73
   5  -3  -4  543.02   11.49
   5  -3  -4  532.67    9.54
  -5  -3   4  549.67   10.15
   5   3  -4  533.23   11.29
   5  -3  -4  541.90   11.49
   5   3  -3  950.62   22.37
   5  -3  -3  969.11   22.98
   5   3  -3  935.21   21.68
   5  -3  -3  967.76   16.25
  -5  -3   3  959.54   18.19
   5   3  -3  945.63   17.14
   5  -3  -3 1005.17   18.66
  -5   3   2 1426.36   23.21
   5  -3  -2 1425.30   21.83
  -5   3   2 1334.09   22.27
   5  -3  -2 1369.70   17.81
  -5  -3   2 1427.94   19.41
   5   3  -2 1408.04   19.71
  -5   3   1  652.02   15.32
   5  -3  -1  641.18   13.63
  -5   3   1  632.40   12.43
   5  -3  -1  655.04   11.60
  -5  -3   1  653.46   12.60
   5   3  -1  661.87   12.28
  -5   3   0  227.17    8.38
   5  -3   0  229.87    7.93
   5   3   0  232.63    8.63
  -5   3   0  226.56    7.56
  -5  -3   0  219.07    6.40
  -5   3  -1 1540.32   24.28
  -5  -3  -1 1496.53   23.34
   5  -3   1 1477.96   21.09
   5   3   1 1563.08   22.70
  -5   3  -1 1531.20   21.26
  -5  -3  -1 1530.22   19.36
  -5   3  -2 2060.32   29.64
  -5  -3  -2 2096.44   27.71
   5  -3   2 2157.74   25.96
   5   3   2 2146.93   25.63
  -5   3  -2 2039.50   25.87
  -5  -3  -2 2002.47   23.71
  -5   3  -3  782.16   16.52
  -5  -3  -3  791.34   15.99
   5   3   3  797.86   15.25
  -5   3  -4 1249.56   18.51
  -5  -3  -4 1306.86   17.69
   5   3   4 1276.27   15.80
  -5   3  -4 1280.71   17.07
  -5  -3  -4 1311.31   15.30
  -5   3  -5 2268.63   32.34
  -5  -3  -5 2291.45   30.87
  -5   3  -5 2325.22   30.74
  -5  -3  -5 2355.17   29.53
  -5   3  -6  179.23    6.95
  -5  -3  -6  190.54    6.65
  -5   3  -6  183.57    6.38
  -5  -3  -6  189.31    5.87
  -5   3  -7  376.10    9.45
  -5  -3  -7  396.44    9.45
  -5   3  -7  372.98    9.06
  -5  -3  -7  380.15    8.21
  -5   3  -8  455.94   11.06
  -5  -3  -8  482.19   10.66
  -5   3  -8  452.34    9.85
  -5  -3  -8  473.01    9.13
  -5   3  -9  236.46    8.06
  -5  -3  -9  227.87    7.21
  -5   3  -9  233.92    7.39
  -5  -3  -9  233.18    6.49
  -5   3 -10  368.21    9.53
  -5  -3 -10  356.08    9.00
  -5  -3 -10  366.69    8.34
  -5   3 -11  176.36    7.24
  -5  -3 -11  173.41    6.50
  -5  -3 -11  177.51    5.96
   5  -3  11  177.59    6.60
  -5   3 -12  281.94    8.66
  -5  -3 -12  271.16    7.82
  -5  -3 -12  277.07    7.74
   5   4 -12  150.73    6.00
   5  -4 -12  151.71    5.89
   5   4 -11  292.00    8.74
   5  -4 -11  300.75    7.96
   5   4 -10  340.91    8.89
   5  -4 -10  342.70    8.37
   5   4  -9  183.56    6.79
   5  -4  -9  186.27    6.17
   5   4  -8   89.83    4.87
   5  -4  -8   92.59    4.79
   5   4  -7  858.81   13.64
   5  -4  -7  828.26   14.04
  -5  -4   7  833.16   13.52
   5  -4  -7  840.88   16.49
   5   4  -6  434.81   10.43
   5  -4  -6  430.19    9.42
  -5  -4   6  417.61   10.02
   5  -4  -6  428.45    9.01
  -5  -4   6  439.46    9.38
   5   4  -6  445.30   11.43
   5  -4  -6  437.97   11.23
   5   4  -5  736.93   15.24
   5  -4  -5  728.05   14.37
  -5  -4   5  731.36   15.31
   5  -4  -5  721.00   13.40
  -5  -4   5  748.64   14.19
   5   4  -5  750.32   16.23
   5  -4  -5  753.13   16.00
   5   4  -4  293.71    9.24
   5   4  -4  289.67    8.71
   5  -4  -4  274.25    8.16
   5  -4  -4  280.12    6.85
  -5  -4   4  276.84    7.89
   5   4  -4  287.99    9.03
   5  -4  -4  283.09    8.53
  -5   4   3 1000.99   20.52
   5  -4  -3 1041.90   19.99
   5  -4  -3 1048.07   17.00
  -5  -4   3 1067.43   18.17
   5   4  -3 1071.91   19.51
   5  -4  -3  953.80   31.07
  -5   4   2  321.60    9.78
   5  -4  -2  346.11    9.79
   5  -4  -2  347.99    7.88
  -5  -4   2  345.59    8.19
   5   4  -2  342.58    8.39
   5  -4  -2  345.27    9.20
  -5   4   1   56.70    4.52
   5  -4  -1   55.33    4.16
   5  -4  -1   53.25    3.15
  -5  -4   1   54.53    3.43
   5  -4  -1   55.58    3.94
  -5   4   0  337.77   10.18
   5  -4   0  335.96    9.39
  -5   4   0  328.40    9.05
  -5  -4   0  342.23    8.41
  -5   4  -1 2575.08   33.47
   5  -4   1 2562.90   30.63
  -5  -4  -1 2554.11   31.83
   5   4   1 2617.12   31.63
  -5   4  -1 2582.65   29.97
  -5  -4  -1 2612.49   28.97
  -5   4  -2  636.50   13.91
  -5  -4  -2  677.30   13.83
   5   4   2  662.09   11.74
  -5   4  -2  645.01   11.72
  -5  -4  -2  624.03   10.17
  -5   4  -3 1504.81   25.28
  -5  -4  -3 1500.15   23.02
   5   4   3 1520.29   23.44
  -5   4  -4  437.99   10.99
  -5  -4  -4  444.18   10.19
   5   4   4  434.85    9.94
  -5   4  -4  447.56   10.14
  -5  -4  -4  434.90    8.63
  -5   4  -5  290.51    9.29
  -5  -4  -5  285.59    8.32
  -5   4  -5  284.68    8.10
  -5  -4  -5  296.18    7.29
  -5   4  -6   78.72    5.09
  -5  -4  -6   75.68    4.41
  -5   4  -6   79.43    4.62
  -5  -4  -6   75.34    4.10
  -5   4  -7  109.64    5.86
  -5  -4  -7  114.50    5.22
  -5   4  -7  104.62    5.15
  -5  -4  -7  113.57    4.69
  -5   4  -8 1219.08   17.71
  -5  -4  -8 1269.65   16.72
  -5  -4  -8 1282.16   15.49
  -5   4  -9   80.58    5.43
  -5  -4  -9   76.81    4.43
  -5  -4  -9   77.65    4.30
   5  -4   9   79.22    5.00
  -5   4 -10    1.55    3.15
  -5  -4 -10    2.52    3.27
  -5  -4 -10    1.72    3.06
   5  -4  10    2.41    2.78
  -5   4 -11  230.36    7.95
  -5  -4 -11  236.95    7.50
  -5  -4 -11  225.50    6.98
   5  -4  11  225.79    7.45
  -5   4 -12  188.23    7.34
  -5  -4 -12  181.90    6.69
  -5  -4 -12  183.32    6.18
   5  -5 -12  169.82    5.77
   5   5 -11   93.85    5.22
   5  -5 -11   94.84    4.89
   5   5 -10  492.45   10.76
   5  -5 -10  479.27    9.54
   5   5  -9  317.18    8.85
   5  -5  -9  327.00    8.18
   5   5  -8   55.65    4.27
   5  -5  -8   52.43    4.03
   5   5  -7   86.37    4.75
  -5  -5   7   81.91    4.21
   5  -5  -7   82.09    5.11
   5   5  -6  263.10    8.38
   5  -5  -6  250.67    7.93
   5  -5  -6  245.07    7.06
  -5  -5   6  250.21    7.12
   5   5  -6  261.86    8.97
   5  -5  -6  255.18    8.95
   5   5  -5  388.36   10.64
   5  -5  -5  365.28   10.19
  -5  -5   5  372.93   10.17
   5  -5  -5  367.25    8.80
  -5  -5   5  370.71    8.59
   5   5  -5  389.59   10.48
   5  -5  -5  382.90   10.18
   5   5  -4  626.17   15.31
  -5  -5   4  607.17   13.06
   5  -5  -4  618.30   12.48
   5  -5  -4  617.83   10.84
  -5  -5   4  608.87   11.38
   5   5  -4  605.28   13.07
   5  -5  -4  626.10   12.85
  -5   5   3 1140.96   18.67
   5  -5  -3 1142.70   14.25
  -5  -5   3 1142.95   14.77
   5   5  -3 1104.17   16.98
   5  -5  -3 1125.76   17.36
  -5   5   2 1301.64   23.59
  -5  -5   2 1344.99   21.08
   5  -5  -2 1341.01   22.16
  -5   5   1  485.31   13.06
  -5  -5   1  472.75   10.01
   5  -5  -1  481.31   10.96
  -5   5   0  267.82    9.47
  -5  -5   0  261.30    7.33
   5  -5   0  268.39    7.99
  -5  -5  -1  136.44    6.64
  -5   5  -1  148.58    6.82
  -5  -5  -1  139.09    5.74
  -5  -5  -1  144.00    5.25
   5  -5   1  142.35    5.88
  -5   5  -2 1442.34   25.41
  -5  -5  -2 1433.34   22.08
   5   5   2 1446.82   24.05
  -5  -5  -2 1370.67   21.37
  -5   5  -3  261.25    9.42
  -5  -5  -3  276.07    7.76
   5   5   3  261.06    7.82
  -5   5  -4  447.15   12.30
  -5  -5  -4  441.74   10.53
   5   5   4  446.76   11.37
  -5  -5  -4  433.98    9.78
   5  -5   4  444.88   10.93
  -5   5  -5 1189.85   19.54
  -5  -5  -5 1192.38   16.39
  -5  -5  -5 1216.50   16.27
   5  -5   5 1225.15   18.03
  -5   5  -6  209.58    7.59
  -5  -5  -6  223.96    6.61
  -5  -5  -6  221.66    6.30
   5  -5   6  226.04    7.75
  -5   5  -7  784.20   14.25
  -5  -5  -7  776.61   13.14
  -5  -5  -7  799.94   11.56
   5  -5   7  795.54   14.37
  -5   5  -8  768.69   14.02
  -5  -5  -8  789.46   12.63
  -5  -5  -8  781.37   11.71
   5  -5   8  790.10   14.23
  -5   5  -9  123.94    6.00
  -5  -5  -9  123.25    5.47
  -5  -5  -9  120.82    4.92
   5  -5   9  118.82    5.48
  -5   5 -10  106.62    6.05
  -5  -5 -10  107.29    5.27
  -5  -5 -10  107.09    4.84
   5  -5  10  104.79    5.61
  -5   5 -11   95.62    5.82
  -5  -5 -11   97.07    5.24
  -5  -5 -11   96.70    4.66
   5  -5  11   99.70    5.51
  -5   5 -12   11.48    3.80
  -5  -5 -12    9.94    4.29
   5  -6 -12  228.53    6.80
   5  -6 -11   36.93    3.92
   5   6 -10    9.04    3.59
   5  -6 -10    8.44    2.88
   5   6  -9  118.05    5.49
   5  -6  -9  120.69    5.37
   5   6  -8  840.13   14.99
   5  -6  -8  817.23   13.17
   5   6  -7  290.54    8.59
   5  -6  -7  274.11    7.90
  -5  -6   7  280.05    7.52
   5  -6  -7  277.38    9.03
   5   6  -6  948.01   17.41
   5  -6  -6  940.97   16.69
  -5  -6   6  960.15   13.80
   5  -6  -6  979.99   17.01
   5   6  -5   66.79    4.66
  -5  -6   5   71.46    4.25
   5  -6  -5   75.12    4.62
   5  -6  -5   71.46    3.76
  -5  -6   5   72.14    4.23
   5   6  -5   65.27    4.56
   5  -6  -5   71.14    4.81
   5   6  -4 2787.24   42.06
  -5  -6   4 2815.66   37.60
   5  -6  -4 2893.81   38.22
   5  -6  -4 2884.58   35.90
  -5  -6   4 2890.18   36.26
   5  -6  -4 2850.97   39.01
  -5   6   3   29.32    3.84
  -5  -6   3   30.94    3.10
   5  -6  -3   30.24    3.61
  -5   6   2  148.19    6.69
  -5  -6   2  144.61    5.37
   5  -6  -2  151.83    6.42
  -5   6   1 1795.09   28.97
  -5  -6   1 1716.27   25.13
   5  -6  -1 1714.24   21.00
  -5   6   0  178.67    7.59
  -5  -6   0  184.66    5.76
   5  -6   0  194.09    6.96
  -5  -6  -1  437.24   12.43
  -5   6  -1  418.87   11.69
  -5  -6  -1  420.58    9.65
  -5  -6  -1  415.05    8.80
   5  -6   1  423.05    9.93
  -5  -6  -2  385.12   10.99
  -5   6  -2  381.17   11.07
  -5  -6  -2  389.18    9.39
  -5  -6  -2  351.53    8.31
  -5   6  -3  230.51    8.56
  -5  -6  -3  212.50    7.11
   5   6   3  222.05    7.43
  -5   6  -4   16.16    3.59
  -5  -6  -4    9.52    2.48
   5   6   4   14.49    2.50
  -5  -6  -4    9.67    2.13
   5  -6   4   10.94    2.90
  -5   6  -5  248.77    8.33
  -5  -6  -5  264.99    7.81
  -5  -6  -5  260.73    7.49
   5  -6   5  258.52    7.92
  -5   6  -6   32.88    4.37
  -5  -6  -6   37.88    3.51
  -5  -6  -6   38.67    3.19
   5  -6   6   37.39    3.81
  -5   6  -7  125.30    6.02
  -5  -6  -7  123.07    5.71
  -5  -6  -7  128.10    5.06
   5  -6   7  123.61    5.83
  -5   6  -8  227.85    7.89
  -5  -6  -8  222.75    6.80
  -5  -6  -8  232.36    6.45
   5  -6   8  224.87    7.66
  -5   6  -9   28.22    4.38
  -5  -6  -9   30.40    3.66
  -5  -6  -9   29.84    3.36
   5  -6   9   28.30    3.94
  -5   6 -10  206.68    7.66
  -5  -6 -10  210.13    6.85
  -5  -6 -10  215.12    6.26
   5  -6  10  209.29    7.39
  -5   6 -11  168.70    7.23
  -5  -6 -11  166.30    6.26
  -5  -6 -11  174.30    5.93
   5  -6  11  167.86    6.68
   5  -7 -11   10.34    3.60
   5  -7 -10   53.61    4.33
   5   7  -9  284.19    9.11
   5  -7  -9  293.06    8.13
   5   7  -8  578.56   13.09
   5  -7  -8  573.92   11.01
   5   7  -7  351.01   10.11
   5  -7  -7  349.57    8.77
  -5  -7   7  349.53    8.50
   5  -7  -7  345.46    9.98
   5   7  -6  299.41    9.31
   5  -7  -6  289.48    8.23
  -5  -7   6  291.80    7.54
   5  -7  -6  290.30    9.10
   5   7  -5  459.53   12.47
   5  -7  -5  446.83   12.56
  -5  -7   5  461.76   10.12
   5  -7  -5  463.99   11.91
   5   7  -4 1498.21   23.83
  -5  -7   4 1468.47   20.83
   5  -7  -4 1440.65   19.90
  -5  -7   4 1455.54   19.94
   5  -7  -4 1458.79   21.79
  -5   7   3   90.30    5.29
  -5  -7   3   87.45    4.52
   5  -7  -3   89.22    5.23
  -5   7   2  657.15   15.15
  -5  -7   2  617.99   12.63
   5  -7  -2  616.19   14.01
  -5   7   1  454.07   11.84
  -5  -7   1  450.80    9.91
   5  -7  -1  451.83   11.30
  -5   7   0  292.41    9.79
  -5  -7   0  314.00   13.17
  -5  -7   0  292.29   11.18
  -5  -7   0  274.47    7.42
   5  -7   0  282.28    8.72
  -5  -7  -1 1012.87   18.88
  -5   7  -1 1066.39   18.72
  -5  -7  -1 1048.88   15.47
  -5  -7  -1 1041.31   14.52
   5  -7   1 1040.03   16.54
  -5  -7  -2  289.84    9.92
  -5   7  -2  285.55    9.05
  -5  -7  -2  292.35    7.95
  -5  -7  -2  251.10    7.04
  -5  -7  -3   39.25    3.65
  -5   7  -3   40.61    4.52
  -5  -7  -3   39.70    3.19
  -5   7  -4 1268.45   23.95
  -5  -7  -4 1298.33   17.07
   5   7   4 1246.84   20.41
  -5  -7  -4 1302.71   17.06
   5  -7   4 1264.94   18.87
  -5   7  -5  231.75    8.24
  -5  -7  -5  223.10    6.63
  -5  -7  -5  221.40    6.58
   5  -7   5  223.56    7.52
  -5   7  -6  586.49   13.12
  -5  -7  -6  583.29   11.16
  -5  -7  -6  599.85   10.49
   5  -7   6  571.21   12.31
  -5   7  -7  382.13   10.54
  -5  -7  -7  371.93    8.83
  -5  -7  -7  387.53    8.68
   5  -7   7  374.39   10.08
  -5   7  -8  118.49    6.31
  -5  -7  -8  119.08    5.17
  -5  -7  -8  117.80    4.94
   5  -7   8  120.57    6.06
  -5   7  -9  141.21    6.67
  -5  -7  -9  136.53    5.56
  -5  -7  -9  136.48    5.19
   5  -7   9  134.59    6.59
  -5   7 -10   96.61    5.65
  -5  -7 -10   96.25    4.98
  -5  -7 -10   99.83    4.70
   5  -7  10   94.69    5.57
  -5   7 -11   96.72    6.03
  -5  -7 -11   98.37    5.31
  -5  -7 -11  101.37    4.83
   5  -7  11   97.82    5.69
   5  -8 -11   65.48    4.54
   5  -8 -10   37.67    4.00
   5  -8  -9  317.94    8.74
   5  -8  -8  192.33    6.74
   5   8  -7  287.90    9.51
   5  -8  -7  304.19    8.13
  -5  -8   7  305.13    7.75
   5  -8  -7  308.30    9.55
   5   8  -6   86.89    5.29
   5  -8  -6   87.29    5.04
  -5  -8   6   84.63    4.48
   5  -8  -6   84.66    5.31
   5   8  -5   21.41    3.71
   5  -8  -5   19.53    3.66
  -5  -8   5   19.62    3.19
   5  -8  -5   19.22    3.75
   5   8  -4 1437.85   22.66
   5  -8  -4 1486.22   20.87
  -5  -8   4 1502.38   18.22
   5  -8  -4 1503.10   20.83
   5   8  -3  109.30    7.62
  -5   8   3  100.80    6.41
  -5  -8   3  110.42    6.36
  -5  -8   3   99.02    4.84
   5  -8  -3   96.67    5.31
  -5   8   2 1155.33   19.49
  -5  -8   2 1134.32   16.14
   5  -8  -2 1157.78   19.31
  -5   8   0 2615.28   37.50
  -5  -8   0 2616.88   37.89
  -5  -8   0 2703.34   35.24
  -5  -8   0 2569.75   33.08
   5  -8   0 2657.18   37.03
  -5   8  -1  310.87    9.63
  -5  -8  -1  333.59   11.12
  -5  -8  -1  326.23    8.75
  -5  -8  -1  322.50    8.22
   5  -8   1  327.40    9.60
  -5  -8  -2  418.29   11.19
  -5   8  -2  413.88   11.54
  -5  -8  -2  411.03   10.02
  -5  -8  -3  185.71    7.30
  -5   8  -3  198.82    7.92
  -5  -8  -3  192.13    6.28
  -5   8  -4  582.01   13.33
  -5  -8  -4  592.09   11.38
  -5  -8  -4  603.92   10.58
   5  -8   4  590.50   12.66
  -5   8  -5   15.40    3.46
  -5  -8  -5   15.36    2.97
  -5  -8  -5   16.98    3.08
   5  -8   5   17.36    3.57
  -5   8  -6  224.55    8.22
  -5  -8  -6  230.88    7.02
  -5  -8  -6  228.53    6.35
   5  -8   6  230.95    8.16
  -5   8  -7   92.59    5.91
  -5  -8  -7   81.26    4.50
  -5  -8  -7   85.20    4.43
   5  -8   7   82.94    5.37
  -5   8  -8  108.95    5.86
  -5  -8  -8  108.69    5.00
  -5  -8  -8  111.23    4.82
   5  -8   8  108.08    5.86
  -5   8  -9   47.28    4.96
  -5  -8  -9   51.54    4.10
  -5  -8  -9   51.49    3.83
   5  -8   9   50.04    4.78
  -5   8 -10   62.52    5.02
  -5  -8 -10   64.10    4.45
  -5  -8 -10   64.19    4.13
   5  -8  10   67.10    5.28
  -5   8 -11   98.06    6.28
  -5  -8 -11   92.79    5.04
  -5  -8 -11   92.08    4.61
   5  -8  11   92.67    5.83
   5  -9 -10    2.02    3.46
   5  -9  -9   30.51    3.54
   5  -9  -8  199.55    6.83
   5  -9  -7  171.11    6.41
  -5  -9   7  169.35    6.36
   5  -9  -7  164.89    7.21
   5  -9  -6   44.47    4.27
  -5  -9   6   40.41    3.87
   5  -9  -6   43.41    4.43
   5   9  -5   79.75    5.37
   5  -9  -5   79.95    4.97
  -5  -9   5   80.54    4.64
   5  -9  -5   78.88    5.31
   5   9  -4  310.31   10.36
  -5  -9   4  313.44    8.71
   5  -9  -4  313.83    9.32
   5   9  -3    6.54    2.96
  -5   9   3    6.06    3.34
  -5  -9   3    3.52    2.86
   5  -9  -3    4.95    3.19
  -5   9   2  199.33    7.52
  -5  -9   2  193.09   42.89
  -5  -9   2  185.98    6.63
   5  -9  -2  195.84    7.45
  -5   9   1  734.90   15.06
  -5  -9   1  732.86   13.65
  -5  -9   1  737.60   12.97
   5  -9  -1  694.39   16.64
  -5   9   0  331.15   10.27
  -5  -9   0  341.15    8.90
  -5  -9   0  336.31    8.50
   5  -9   0  334.69    9.70
  -5   9  -1  928.27   17.03
  -5  -9  -1 1015.07   16.63
  -5  -9  -1  984.53   15.18
   5  -9   1 1010.19   16.83
  -5   9  -2 2660.11   27.41
  -5  -9  -2 2779.16   24.11
  -5   9  -3  428.69   11.28
  -5  -9  -3  447.97    9.56
  -5   9  -4 1184.88   18.64
  -5  -9  -4 1178.52   15.75
  -5  -9  -4 1179.34   15.01
   5  -9   4 1212.92   17.48
  -5   9  -5   44.26    4.96
  -5  -9  -5   38.76    3.44
  -5  -9  -5   38.76    3.62
   5  -9   5   40.26    4.06
  -5   9  -6  227.34    8.31
  -5  -9  -6  223.73    6.52
  -5  -9  -6  227.60    6.54
   5  -9   6  229.38    7.88
  -5   9  -7  524.07   12.81
  -5  -9  -7  523.37   10.35
  -5  -9  -7  538.68    9.96
   5  -9   7  530.85   12.53
  -5   9  -8  487.65   12.36
  -5  -9  -8  479.99   10.58
  -5  -9  -8  495.49    9.44
   5  -9   8  486.69   12.12
  -5   9  -9  148.60    7.11
  -5  -9  -9  147.23    5.72
  -5  -9  -9  148.00    5.42
   5  -9   9  144.70    6.62
  -5   9 -10   13.50    4.44
  -5  -9 -10   11.29    3.60
  -5  -9 -10   12.30    3.19
   5  -9  10   11.45    3.98
   5 -10 -10  147.37    5.91
   5 -10  -9   91.24    5.12
   5 -10  -8   89.98    5.10
   5 -10  -7  620.24   11.78
  -5 -10   7  602.28   11.85
   5 -10  -7  632.15   13.24
   5 -10  -6  392.79    9.67
  -5 -10   6  387.61    9.28
   5 -10  -6  400.99   10.68
   5 -10  -5  328.61    8.99
  -5 -10   5  323.62    8.77
   5 -10  -5  327.33   10.37
  -5 -10   4  562.44   11.26
   5 -10  -4  545.62   12.84
   5  10  -3  590.48   13.58
  -5  10   3  574.23   12.89
  -5 -10   3  551.19   10.89
   5 -10  -3  527.31   12.48
  -5  10   2  526.83   12.74
  -5 -10   2  528.34   11.61
  -5 -10   2  523.29   11.17
   5 -10  -2  513.29   12.43
  -5  10   1  190.34    7.78
  -5 -10   1  200.12    7.37
  -5 -10   1  196.11    7.27
  -5  10   0 1100.05   18.88
  -5 -10   0 1137.10   17.01
  -5 -10   0 1123.36   15.99
   5 -10   0 1132.64   17.71
  -5  10  -1  540.40   12.88
  -5 -10  -1  553.64   11.25
  -5 -10  -1  537.30   10.90
   5 -10   1  546.41   12.65
  -5  10  -2   65.59    5.15
  -5 -10  -2   58.70    3.88
  -5  10  -3  635.80   14.57
  -5 -10  -3  661.90   12.35
  -5  10  -4  852.19   16.73
  -5 -10  -4  845.61   13.88
  -5 -10  -4  878.89   13.34
   5 -10   4  862.68   15.70
  -5  10  -5  177.12    7.46
  -5 -10  -5  182.23    5.95
  -5 -10  -5  184.64    6.14
   5 -10   5  184.29    6.98
  -5  10  -6    6.90    3.82
  -5 -10  -6    8.89    2.88
  -5 -10  -6    8.71    3.08
   5 -10   6    9.33    3.68
  -5  10  -7   21.02    4.65
  -5 -10  -7   21.10    3.41
  -5 -10  -7   21.05    3.51
   5 -10   7   20.65    3.86
  -5  10  -8   33.99    4.98
  -5 -10  -8   30.24    3.69
  -5 -10  -8   32.07    3.75
   5 -10   8   32.05    4.56
  -5  10  -9  333.58    9.79
  -5 -10  -9  357.41    8.72
  -5 -10  -9  369.28    8.34
   5 -10   9  365.23   10.63
  -5 -10 -10  200.30    6.23
  -5 -10 -10  207.84    6.41
   5 -10  10  204.36    7.75
   5 -11  -9  117.75    5.63
   5 -11  -8  103.49    5.57
   5 -11  -7   78.20    5.04
  -5 -11   7   80.62    4.65
   5 -11  -7   78.15    5.23
   5 -11  -6  223.56    7.27
  -5 -11   6  217.22    7.04
   5 -11  -6  215.35    8.02
   5 -11  -5  813.26   14.55
  -5 -11   5  797.73   13.85
   5 -11  -5  802.30   15.73
  -5 -11   4  355.94    9.09
   5 -11  -4  357.77   10.74
  -5  11   3  114.50    6.24
  -5 -11   3  111.81    5.33
   5 -11  -3  113.44    6.19
  -5  11   2 1272.77   18.72
  -5 -11   2 1306.03   16.75
   5 -11  -2 1309.05   20.04
  -5  11   1  403.80   10.63
  -5 -11   1  381.49    8.90
   5 -11  -1  388.40   10.66
  -5  11   0  371.36   10.56
  -5 -11   0  386.66    9.92
  -5 -11   0  375.07    9.03
   5 -11   0  383.87   10.56
  -5  11  -1  504.17   12.65
  -5 -11  -1  520.92   11.70
  -5 -11  -1  520.32   10.70
   5 -11   1  533.35   12.64
  -5  11  -2  878.67   16.47
  -5 -11  -2  871.39   13.52
  -5  11  -3  290.54    9.39
  -5 -11  -3  290.67    8.34
  -5  11  -4  243.37    8.75
  -5 -11  -4  258.70    7.43
  -5 -11  -4  260.55    7.36
   5 -11   4  253.80    8.60
  -5  11  -5  199.92    8.24
  -5 -11  -5  199.59    6.45
  -5 -11  -5  197.57    6.26
   5 -11   5  196.97    7.69
  -5  11  -6  188.20    8.24
  -5 -11  -6  190.96    6.48
  -5 -11  -6  192.73    6.22
   5 -11   6  191.86    7.88
  -5  11  -7  234.24    9.26
  -5 -11  -7  253.08    7.08
  -5 -11  -7  257.03    7.14
   5 -11   7  247.20    8.77
  -5 -11  -8  101.88    5.08
  -5 -11  -8  103.19    4.93
   5 -11   8   97.30    6.07
  -5 -11  -9    1.16    3.15
  -5 -11  -9    0.38    2.54
   5 -11   9    3.08    4.09
   5 -12  -9  237.04    7.39
   5 -12  -8  459.48   10.28
   5 -12  -7   40.68    4.25
  -5 -12   7   40.32    3.89
   5 -12  -7   41.63    4.51
   5 -12  -6  159.00    6.21
  -5 -12   6  155.21    5.96
   5 -12  -6  156.73    6.86
   5 -12  -5  374.42   11.71
  -5 -12   5  375.24    9.48
   5 -12  -5  363.46   10.65
  -5 -12   4  103.01    5.26
   5 -12  -4  102.62    5.90
  -5  12   3  258.32    8.67
  -5 -12   3  256.06    7.54
   5 -12  -3  259.62    8.89
  -5  12   2   34.16    4.62
  -5 -12   2   32.19    3.81
   5 -12  -2   31.97    4.44
  -5  12   1  647.85   14.06
  -5 -12   1  689.42   12.40
   5 -12  -1  680.19   14.02
  -5  12   0  311.29    9.94
  -5 -12   0  311.17    8.49
   5 -12   0  317.13    9.76
  -5  12  -1   33.10    4.16
  -5 -12  -1   33.73    3.33
   5 -12   1   33.24    4.32
  -5  12  -2  163.49    7.32
  -5 -12  -2  152.47    6.26
   5 -12   2  144.53    6.66
  -5  12  -3  311.43    9.84
  -5 -12  -3  290.47    7.77
  -5  12  -4  556.73   13.55
  -5 -12  -4  555.84   10.77
  -5 -12  -4  561.96   11.81
   5 -12   4  558.10   13.13
  -5  12  -5  258.30    9.01
  -5 -12  -5  278.73    7.68
  -5 -12  -5  287.19    8.36
   5 -12   5  277.95    8.79
  -5 -12  -6  391.35    8.82
  -5 -12  -6  403.34    9.32
   5 -12   6  399.29   10.94
  -5 -12  -7   18.04    3.34
  -5 -12  -7   17.17    3.48
   5 -12   7   17.80    3.78
  -5 -12  -8  123.99    5.25
  -5 -12  -8  126.21    5.28
   5 -12   8  130.63    6.70
  -5 -12  -9  258.14    7.49
  -5 -12  -9  265.93    7.20
   5 -12   9  262.55    9.12
   5 -13  -8   14.51    4.00
   5 -13  -7    6.79    3.65
  -5 -13   7    5.13    3.10
   5 -13  -6   67.29    5.09
  -5 -13   6   66.88    4.56
   5 -13  -6   64.61    5.12
   5 -13  -5   92.84    5.55
  -5 -13   5   90.26    5.02
   5 -13  -5   93.29    5.79
  -5 -13   4    2.86    2.66
   5 -13  -4    2.72    3.60
  -5  13   3   16.59    4.07
  -5 -13   3   17.35    3.53
   5 -13  -3   17.68    4.09
  -5  13   2  101.56    5.87
  -5 -13   2  108.84    5.38
   5 -13  -2  112.58    6.24
  -5  13   1  104.26    6.17
  -5 -13   1   95.58    5.09
   5 -13  -1   96.38    5.63
  -5  13   0  672.04   14.04
  -5 -13   0  678.58   11.92
   5 -13   0  678.31   13.72
  -5  13  -1 1260.72   19.55
  -5 -13  -1 1259.53   16.46
   5 -13   1 1270.48   19.15
  -5  13  -2  782.79   15.56
   5 -13   2  737.02   14.75
  -5  13  -3   11.30    3.54
  -5 -13  -4  158.28    6.34
  -5 -13  -4  160.53    5.93
   5 -13   4  156.95    6.84
  -5 -13  -5   90.71    4.69
  -5 -13  -5   90.38    4.79
   5 -13   5   89.16    5.86
  -5 -13  -6  152.69    5.71
  -5 -13  -6  157.82    5.86
   5 -13   6  154.70    6.98
  -5 -13  -7  111.87    5.02
  -5 -13  -7  109.67    5.19
   5 -13   7  109.49    6.35
  -5 -13  -8  105.20    5.00
  -5 -13  -8  106.74    5.05
   5 -13   8  104.60    6.26
   5 -14  -7   29.60    4.36
  -5 -14   7   31.04    3.87
   5 -14  -6  107.60    5.73
  -5 -14   6  103.36    5.30
   5 -14  -6  108.57    6.29
   5 -14  -5  156.19    6.39
  -5 -14   5  153.70    6.23
   5 -14  -5  155.16    7.17
   5 -14  -4  485.20   11.81
  -5 -14   4  488.31   11.30
   5 -14  -4  482.07   11.90
  -5  14   3   78.77    5.57
  -5 -14   3   82.62    4.92
   5 -14  -3   81.34    5.66
  -5  14   2  164.65    7.18
  -5 -14   2  167.51    6.65
   5 -14  -2  169.18    7.32
  -5  14   1   60.57    5.26
  -5 -14   1   60.02    4.53
   5 -14  -1   58.66    4.87
  -5  14   0  167.65    7.24
  -5 -14   0  159.97    6.11
   5 -14   0  169.90    7.62
  -5  14  -1  137.57    6.85
  -5 -14  -1  138.12    5.88
   5 -14   1  140.78    6.98
   5 -14   2    9.53    4.41
  -5 -14  -4  336.14    8.31
   5 -14   4  340.42    9.87
  -5 -14  -5   44.54    4.13
   5 -14   5   41.07    5.00
  -5 -14  -6  148.13    5.71
   5 -14   6  145.95    6.95
  -5 -14  -7  170.63    5.77
   5 -14   7  169.51    7.44
   5 -15  -6  178.38    6.91
  -5 -15   6  167.95    6.60
   5 -15  -6  173.45    7.11
   5 -15  -5  232.81    8.27
  -5 -15   5  221.05    7.91
   5 -15  -5  225.54    7.97
   5 -15  -4   25.92    4.58
  -5 -15   4   28.47    4.05
   5 -15  -4   28.19    4.55
  -5  15   3  328.89    9.48
  -5 -15   3  316.33    8.78
   5 -15  -3  317.59    9.57
  -5  15   2  143.38    6.80
  -5 -15   2  142.77    6.10
   5 -15  -2  147.91    6.98
  -5  15   1   75.06    5.31
  -5 -15   1   72.57    4.89
   5 -15  -1   73.99    5.70
  -5 -15   0  912.08   14.64
   5 -15   0  900.57   16.71
  -5 -15  -1  197.44    6.96
   5 -15   1  205.16    8.14
   5 -15   2  609.54   13.62
  -5 -15  -4   85.98    5.01
   5 -15   4   88.48    6.06
  -5 -15  -5  170.32    6.20
   5 -15   5  170.72    7.41
  -5  15  -6   39.23    4.83
  -5 -15  -6   42.30    4.18
   5 -15   6   40.18    5.22
  -5 -16   4   57.72    4.75
   5 -16  -4   60.55    5.58
  -5  16   3   84.84    5.80
  -5 -16   3   85.86    5.30
   5 -16  -3   86.16    5.98
  -5 -16   2  199.21    7.20
   5 -16  -2  196.61    7.50
  -5 -16   1  129.64    6.18
   5 -16  -1  133.21    6.47
  -5 -16   0   43.01    4.41
   5 -16   0   42.57    5.11
  -5 -16  -1  225.94    8.06
   5 -16   1  230.52    8.77
   5 -16   2   57.11    5.57
  -5 -16  -3  108.00    5.48
  -5  16  -4   56.28    5.02
  -5 -16  -4   59.97    4.22
   5 -16   4   59.28    5.49
  -5 -17   2    5.80    3.77
   5 -17  -2    4.39    4.25
  -5 -17   1  199.41    6.71
   5 -17  -1  206.75    8.11
  -5 -17   0  129.73    5.93
   5 -17   0  133.58    6.92
  -5 -17  -1  131.04    5.80
   5 -17   1  137.47    7.36
  -5  17  -2  226.07    8.35
   5 -17   2  235.01    8.18
   6   0 -12  595.97   11.25
   6   0 -11   11.24    3.24
   6   0 -10  639.06   11.06
   6   0  -9 1956.62   19.59
   6   0  -8 1455.39   16.33
   6   0  -7  553.33   10.46
   6   0  -6  211.69    7.95
   6   0  -6  221.59    6.49
  -6   0   6  217.96    7.46
   6   0  -5  202.81    7.98
   6   0  -5  211.05    6.76
  -6   0   5  208.34    6.60
   6   0  -5  202.95    8.03
   6   0  -4  939.78   22.27
   6   0  -4  947.55   17.17
  -6   0   4  926.42   16.51
   6   0  -4  913.21   16.06
   6   0  -3    0.88    2.42
   6   0  -3    0.76    2.07
  -6   0   3   -0.22    2.00
   6   0  -3    0.34    1.64
   6   0  -2   24.32    3.14
   6   0  -2   23.20    2.96
  -6   0   2   23.68    2.84
  -6   0   1  177.94    8.31
   6   0  -1  178.07    6.68
  -6   0   1  177.37    5.86
  -6   0   0 1034.73   20.80
   6   0   0 1052.20   18.51
  -6   0   0 1034.44   17.29
  -6   0  -1  384.61   11.19
   6   0   1  384.63    8.95
  -6   0  -1  382.79    8.86
  -6   0  -2   67.52    4.68
   6   0   2   71.61    4.05
  -6   0  -2   69.64    3.70
  -6   0  -3 1079.34   17.04
   6   0   3 1081.83   14.28
  -6   0  -4 1063.05   19.91
  -6   0  -4  999.93   16.51
  -6   0  -5  958.68   16.61
  -6   0  -5  948.13   14.63
  -6   0  -6  380.43    9.73
  -6   0  -6  385.89    8.76
  -6   0  -7   54.25    4.30
  -6   0  -7   55.71    3.96
  -6   0  -8   13.42    3.40
  -6   0  -8   14.07    3.02
  -6   0  -9  284.41    8.17
  -6   0  -9  292.22    7.98
  -6   0 -10   24.24    4.04
  -6   0 -10   23.58    3.63
  -6   0 -11    2.74    3.82
  -6   0 -11    3.59    3.28
   6  -1 -12   56.45    4.27
   6   1 -11   23.24    3.46
   6  -1 -11   25.11    3.61
   6   1 -10  307.19    8.10
   6  -1 -10  310.09    8.06
   6   1  -9 1554.10   17.66
   6  -1  -9 1554.35   17.63
   6   1  -8  316.17    8.02
   6  -1  -8  320.83    7.64
   6   1  -7  159.19    5.88
   6  -1  -7  159.67    5.64
   6   1  -6  777.13   19.23
   6   1  -6  777.02   12.26
   6  -1  -6  786.13   12.59
  -6  -1   6  780.39   12.76
   6  -1  -6  775.32   14.20
   6   1  -5 1074.79   18.52
   6  -1  -5 1087.53   18.44
   6   1  -5 1092.71   16.43
   6  -1  -5 1078.82   15.85
  -6   1   5 1052.18   18.27
  -6  -1   5 1098.39   16.37
   6  -1  -5 1066.82   18.80
   6   1  -5 1051.79   16.19
   6  -1  -4 4185.70   34.24
   6   1  -4 4140.06   36.15
   6   1  -4 4146.47   30.66
   6  -1  -4 4116.92   48.77
  -6   1   4 4256.00   31.35
  -6  -1   4 4019.03   47.92
   6  -1  -4 4029.74   46.24
   6   1  -4 4186.39   32.56
   6  -1  -3   79.50    4.83
   6   1  -3   70.25    4.73
   6   1  -3   71.18    3.95
   6  -1  -3   77.37    4.39
  -6   1   3   69.24    4.04
  -6  -1   3   79.78    4.08
   6  -1  -3   76.04    3.82
   6   1  -3   69.73    3.84
  -6   1   2  158.73    6.76
   6  -1  -2  160.54    7.09
   6   1  -2  159.89    7.05
   6   1  -2  163.52    6.20
  -6   1   2  159.39    6.09
  -6  -1   2  169.58    5.75
  -6  -1   1  547.26   12.97
  -6   1   1  554.92   12.76
   6  -1  -1  547.31   12.42
   6   1  -1  560.24   12.72
  -6   1   1  541.41   10.07
  -6  -1   1  549.17   10.57
  -6  -1   0 4705.89   60.09
  -6   1   0 4570.00   58.93
   6  -1   0 4543.11   54.99
   6   1   0 4701.89   56.87
  -6   1   0 4681.43   55.09
  -6  -1   0 4779.40   55.21
  -6   1  -1  331.55   10.82
  -6  -1  -1  334.02   10.94
   6  -1   1  322.12    8.61
   6   1   1  324.01    8.45
  -6   1  -1  322.63    8.34
  -6  -1  -1  324.83    7.82
  -6   1  -2  201.86    7.87
  -6  -1  -2  195.76    7.68
   6  -1   2  198.27    6.59
   6   1   2  203.05    6.71
  -6   1  -2  204.28    6.12
  -6  -1  -2  194.79    5.85
  -6   1  -3 1074.47   18.16
  -6  -1  -3  997.92   16.15
   6  -1   3 1023.54   13.45
   6   1   3 1038.07   13.84
  -6   1  -4  620.25   14.58
  -6  -1  -4  602.35   14.02
  -6   1  -4  598.58   12.25
  -6  -1  -4  576.22   11.60
  -6   1  -5  652.15   13.82
  -6  -1  -5  657.37   12.75
  -6   1  -5  665.93   11.95
  -6  -1  -5  656.09   11.79
  -6   1  -6 1213.89   18.07
  -6  -1  -6 1177.42   16.92
  -6   1  -6 1199.06   15.50
  -6  -1  -6 1209.92   15.87
  -6   1  -7  471.66   10.98
  -6  -1  -7  468.40   10.22
  -6   1  -7  499.64   10.03
  -6  -1  -7  480.13    9.65
  -6   1  -8   47.74    4.43
  -6  -1  -8   49.32    3.96
  -6   1  -8   48.30    3.71
  -6  -1  -8   52.30    3.69
  -6   1  -9  205.41    7.27
  -6  -1  -9  203.97    7.02
  -6   1  -9  210.00    6.72
  -6  -1  -9  212.62    6.81
  -6   1 -10   34.63    4.33
  -6  -1 -10   38.02    4.32
  -6   1 -10   35.58    3.96
  -6  -1 -10   36.20    4.02
  -6   1 -11  215.38    7.39
  -6  -1 -11  218.55    7.21
  -6   1 -11  219.88    8.23
  -6  -1 -11  216.62    6.70
   6  -2 -12  101.58    5.12
   6   2 -11  264.42    7.95
   6  -2 -11  262.98    7.09
   6   2 -10  262.32    7.80
   6  -2 -10  265.71    7.36
   6   2  -9   34.99    3.55
   6  -2  -9   40.23    3.72
   6   2  -8  314.80    8.32
   6  -2  -8  308.66    7.95
   6   2  -7 1757.62   19.34
   6  -2  -7 1770.44   19.28
   6   2  -6  307.07    7.94
   6  -2  -6  291.45    8.11
  -6  -2   6  292.31    7.51
   6  -2  -6  294.06    8.83
   6   2  -5  417.03   11.29
   6   2  -5  417.01   10.29
   6  -2  -5  438.47    9.42
  -6  -2   5  436.48    9.23
   6  -2  -5  426.51   11.11
   6   2  -5  409.46   11.28
   6  -2  -5  435.77   10.19
   6   2  -4 2164.41   33.46
   6  -2  -4 2056.32   31.43
   6   2  -4 2141.78   29.40
   6  -2  -4 2130.61   29.77
  -6   2   4 2057.64   31.97
  -6  -2   4 2142.94   28.57
   6  -2  -4 2080.21   27.67
   6   2  -4 2080.17   29.19
   6  -2  -3 1249.20   20.31
   6   2  -3 1299.30   20.92
   6   2  -3 1282.47   17.48
   6  -2  -3 1246.54   20.20
  -6   2   3 1293.36   17.01
  -6  -2   3 1285.91   14.74
   6  -2  -3 1266.92   15.10
   6   2  -3 1263.59   16.50
  -6   2   2  930.97   16.75
   6  -2  -2  888.26   16.04
   6   2  -2  940.46   22.27
   6   2  -2  958.29   17.41
  -6   2   2  938.08   14.42
  -6  -2   2  918.69   12.62
  -6   2   1  700.70   16.30
   6  -2  -1  689.24   15.07
   6   2  -1  724.87   17.05
   6   2  -1  705.88   18.25
  -6   2   1  683.81   13.80
  -6  -2   1  710.28   13.14
  -6  -2   0    8.86    2.84
  -6   2   0    8.17    2.96
   6  -2   0    8.60    2.44
   6   2   0    9.42    2.23
  -6   2   0    9.43    2.45
  -6  -2   0   11.86    2.11
  -6   2  -1 1403.00   25.08
  -6  -2  -1 1392.95   25.30
   6  -2   1 1418.40   22.39
   6   2   1 1404.87   22.51
  -6   2  -1 1361.50   20.96
  -6  -2  -1 1440.31   21.97
  -6   2  -2  356.11   10.40
  -6  -2  -2  360.58    9.95
   6  -2   2  354.02    8.52
   6   2   2  370.11    8.37
  -6   2  -2  357.50    8.51
  -6  -2  -2  357.27    7.76
  -6   2  -3   13.28    3.36
  -6  -2  -3   11.47    2.83
   6   2   3   12.56    2.37
  -6   2  -4 1802.50   28.50
  -6  -2  -4 1756.43   26.34
   6   2   4 1797.49   25.11
  -6  -2  -4 1692.01   27.45
  -6   2  -5 2425.47   28.12
  -6  -2  -5 2530.83   28.27
  -6   2  -5 2529.92   25.55
  -6  -2  -5 2511.47   24.48
  -6   2  -6  185.62    7.15
  -6  -2  -6  174.50    6.59
  -6   2  -6  185.73    6.37
  -6  -2  -6  176.37    5.78
  -6   2  -7  258.13    8.37
  -6  -2  -7  254.01    7.60
  -6   2  -7  262.12    7.37
  -6  -2  -7  257.01    7.22
  -6   2  -8   91.08    5.16
  -6  -2  -8   84.63    5.12
  -6   2  -8   91.32    5.08
  -6  -2  -8   83.39    4.44
  -6   2  -9  895.94   14.85
  -6  -2  -9  866.05   14.06
  -6   2  -9  874.78   14.50
  -6  -2  -9  889.67   13.06
  -6   2 -10   16.23    4.08
  -6  -2 -10   14.73    3.79
  -6   2 -10   14.20    3.09
  -6  -2 -10   15.94    2.92
  -6   2 -11   63.57    5.12
  -6  -2 -11   68.96    4.91
  -6   2 -11   64.43    4.63
  -6  -2 -11   69.31    4.43
   6  -3 -12  176.20    6.02
   6  -3 -11  403.99    9.07
   6   3 -10   88.17    4.77
   6  -3 -10   89.46    4.98
   6   3  -9  139.82    5.63
   6  -3  -9  142.51    5.50
   6   3  -8  196.87    6.83
   6  -3  -8  192.56    6.17
   6   3  -7  458.82   10.14
   6  -3  -7  483.23    9.84
   6   3  -6 1056.51   16.08
   6  -3  -6 1018.88   14.17
  -6  -3   6 1070.78   14.53
   6  -3  -6 1043.66   17.55
   6   3  -5  804.70   15.94
   6   3  -5  803.21   13.92
   6  -3  -5  775.05   14.00
  -6  -3   5  752.62   13.43
   6  -3  -5  769.98   13.32
   6   3  -5  794.57   15.06
   6  -3  -5  778.57   15.15
   6   3  -4  378.11   11.34
   6   3  -4  385.04    9.93
   6  -3  -4  372.32    9.62
  -6  -3   4  384.72    9.05
   6  -3  -4  369.49    8.59
   6   3  -4  362.96    9.77
   6  -3  -4  381.81    9.58
   6  -3  -3  153.23    6.49
   6  -3  -3  155.83    6.35
  -6  -3   3  159.15    5.47
  -6   3   2  560.84   12.94
   6  -3  -2  577.44   13.11
  -6   3   2  570.13   12.19
  -6  -3   2  580.31   10.14
  -6   3   1  984.63   17.36
   6  -3  -1  971.73   16.01
  -6   3   1 1003.95   15.52
  -6  -3   1 1008.00   13.90
  -6   3   0  349.60   11.01
   6  -3   0  322.20    9.00
   6   3   0  342.46    9.56
  -6   3   0  342.25    8.89
  -6  -3   0  323.64    7.90
  -6   3  -1  526.72   12.99
  -6  -3  -1  541.11   13.54
   6  -3   1  529.88   11.02
   6   3   1  556.20   10.92
  -6   3  -1  546.77   11.46
  -6  -3  -1  535.68   10.04
  -6   3  -2  899.23   16.71
  -6  -3  -2  900.46   15.51
   6   3   2  897.52   13.21
  -6   3  -2  887.45   13.37
  -6  -3  -2  886.59   12.74
  -6   3  -3  264.98    8.96
  -6  -3  -3  289.31    8.48
   6   3   3  267.41    7.55
  -6   3  -4   59.07    4.85
  -6  -3  -4   59.62    4.38
   6   3   4   60.93    3.82
  -6   3  -4   65.39    3.99
  -6  -3  -4   56.71    3.70
  -6   3  -5 1166.47   18.37
  -6  -3  -5 1125.22   16.88
  -6   3  -5 1169.32   15.88
  -6  -3  -5 1154.80   15.07
  -6   3  -6   90.21    5.66
  -6  -3  -6   93.45    5.13
  -6   3  -6   89.44    4.97
  -6  -3  -6   91.08    4.50
  -6   3  -7  491.49   11.98
  -6  -3  -7  473.95   13.66
  -6   3  -7  486.84   10.59
  -6  -3  -7  474.56    9.62
  -6   3  -8  159.08    6.84
  -6  -3  -8  150.66    5.96
  -6   3  -8  157.99    6.19
  -6  -3  -8  147.43    5.24
  -6   3  -9   49.77    4.51
  -6  -3  -9   57.49    4.55
  -6   3  -9   53.79    4.48
  -6  -3  -9   56.21    4.05
  -6   3 -10   98.38    5.79
  -6  -3 -10   89.76    5.13
  -6   3 -10   95.51    5.20
  -6  -3 -10   93.57    4.72
  -6   3 -11    5.04    3.94
  -6  -3 -11    3.55    3.49
  -6  -3 -11    2.38    3.02
   6  -3  11    3.78    3.38
   6  -4 -11   11.76    3.31
   6  -4 -10  395.08    8.98
   6  -4  -9   76.75    4.56
   6   4  -8  447.73   10.32
   6  -4  -8  447.12    9.68
   6   4  -7  103.69    5.32
   6  -4  -7   94.31    4.79
   6   4  -6  357.14    9.73
   6  -4  -6  362.46    8.86
  -6  -4   6  363.30    8.75
   6  -4  -6  351.84   10.15
   6   4  -5 1714.78   21.00
   6  -4  -5 1708.96   19.88
   6  -4  -5 1734.35   22.18
  -6  -4   5 1776.93   17.91
   6   4  -5 1713.03   21.17
   6  -4  -5 1750.85   21.03
   6  -4  -4  712.28   13.76
   6  -4  -4  691.52   12.19
  -6  -4   4  719.04   11.87
   6  -4  -4  706.54   14.19
  -6   4   3  715.66   16.12
  -6  -4   3  719.18   13.45
   6  -4  -3  689.85   14.63
  -6   4   2 2178.45   25.83
  -6  -4   2 2144.03   20.18
   6  -4  -2 2160.56   23.90
  -6   4   1   37.26    4.06
  -6   4   1   38.58    3.62
  -6  -4   1   38.36    3.23
  -6   4   0   77.92    5.21
  -6   4   0   76.20    4.50
  -6  -4   0   76.34    3.99
  -6   4  -1  531.10   13.03
  -6  -4  -1  534.17   13.33
   6   4   1  522.11   12.25
  -6   4  -1  520.42   11.04
  -6  -4  -1  555.77   10.39
  -6   4  -2  146.13    6.99
  -6  -4  -2  128.28    5.93
   6   4   2  139.72    7.02
  -6   4  -2  138.89    5.79
  -6  -4  -2  136.02    5.07
  -6   4  -3  216.21    8.19
  -6  -4  -3  216.01    7.84
   6   4   3  213.56    6.81
  -6   4  -4  558.36   13.99
  -6  -4  -4  579.89   11.57
   6   4   4  574.15   11.55
  -6  -4  -4  560.05   10.62
  -6   4  -5  464.82   11.56
  -6  -4  -5  453.33   10.22
  -6   4  -5  485.00   10.65
  -6  -4  -5  462.21    9.24
  -6   4  -6  244.13    8.40
  -6  -4  -6  252.53    7.45
  -6   4  -6  240.42    7.33
  -6  -4  -6  253.75    6.80
  -6   4  -7  213.82    7.62
  -6  -4  -7  213.37    8.86
  -6   4  -7  205.83    7.04
  -6  -4  -7  214.47    6.25
  -6   4  -8   91.45    5.39
  -6  -4  -8   84.54    4.91
  -6   4  -8   87.45    5.06
  -6  -4  -8   85.89    4.44
  -6   4  -9  135.37    6.61
  -6  -4  -9  142.93    6.33
  -6  -4  -9  139.71    5.10
   6  -4   9  142.25    6.08
  -6   4 -10    8.91    3.96
  -6  -4 -10   10.33    3.41
  -6  -4 -10    8.04    3.07
   6  -4  10    8.86    3.57
  -6   4 -11   44.73    4.90
  -6  -4 -11   45.01    4.33
  -6  -4 -11   45.57    3.94
   6  -4  11   42.61    4.36
   6  -5 -11  285.03    8.11
   6  -5 -10   80.44    4.63
   6  -5  -9  186.27    6.19
   6  -5  -8  321.88    8.08
   6   5  -7  343.06    9.18
   6  -5  -7  356.92    8.52
   6   5  -6 1349.10   19.43
   6  -5  -6 1327.40   20.63
  -6  -5   6 1347.89   16.75
   6  -5  -6 1358.04   18.81
   6   5  -5  145.44    6.94
   6  -5  -5  150.25    6.11
   6  -5  -5  139.08    4.93
  -6  -5   5  146.61    5.26
   6  -5  -5  144.22    6.40
   6  -5  -4  209.91    7.01
  -6  -5   4  215.65    6.44
   6  -5  -4  219.83    7.95
  -6   5   3   31.85    3.92
  -6  -5   3   30.16    3.11
   6  -5  -3   30.06    3.63
  -6   5   2 1042.73   21.17
  -6  -5   2 1030.27   16.64
   6  -5  -2 1032.19   18.61
  -6   5   1  828.95   17.59
  -6  -5   1  851.81   15.81
   6  -5  -1  856.88   16.45
  -6   5   0  188.30    7.53
  -6  -5   0  183.09    5.90
   6  -5   0  182.38    6.89
  -6  -5  -1  418.28   11.96
  -6   5  -1  420.09   11.64
  -6  -5  -1  421.29    9.81
   6  -5   1  423.64   10.94
  -6   5  -2   68.47    4.89
  -6  -5  -2   70.29    4.31
   6   5   2   69.60    4.42
  -6  -5  -2   66.66    3.62
  -6   5  -3  171.27    7.17
  -6  -5  -3  194.24    7.03
   6   5   3  175.44    6.71
  -6   5  -4  918.81   17.53
  -6  -5  -4  956.99   14.89
   6   5   4  892.99   13.77
  -6  -5  -4  942.61   13.31
  -6   5  -5  393.85   11.03
  -6  -5  -5  386.81    9.05
  -6  -5  -5  404.87    8.81
  -6   5  -6  174.99    7.66
  -6  -5  -6  178.25    6.68
  -6  -5  -6  175.69    5.57
   6  -5   6  171.51    6.25
  -6   5  -7   68.92    5.33
  -6  -5  -7   67.66    4.45
  -6  -5  -7   65.20    4.03
   6  -5   7   64.76    4.66
  -6   5  -8  568.18   12.84
  -6  -5  -8  594.69   11.41
  -6  -5  -8  580.68   10.35
   6  -5   8  581.78   11.51
  -6   5  -9   52.32    5.04
  -6  -5  -9   47.93    4.16
  -6  -5  -9   51.29    3.91
   6  -5   9   52.78    4.51
  -6   5 -10   42.12    4.84
  -6  -5 -10   38.05    4.13
  -6  -5 -10   38.59    3.70
   6  -5  10   40.05    4.47
  -6   5 -11   92.69    5.56
  -6  -5 -11   90.22    5.18
  -6  -5 -11   90.72    4.80
   6  -5  11   87.11    5.33
   6  -6 -11   39.97    4.58
   6  -6 -10  110.36    5.24
   6  -6  -9   54.07    4.34
   6  -6  -8  199.77    6.31
   6  -6  -7   59.31    4.28
   6  -6  -6  263.19    7.91
  -6  -6   6  272.96    7.10
   6  -6  -6  272.47    9.53
   6  -6  -5  298.84    8.17
  -6  -6   5  305.20    7.38
   6  -6  -5  314.04    9.43
   6  -6  -4 1012.80   16.04
  -6  -6   4 1030.76   14.74
   6  -6  -4 1041.79   16.43
  -6   6   3  571.50   13.13
  -6  -6   3  591.80   10.81
   6  -6  -3  608.21   13.73
  -6   6   2  180.65    7.06
  -6  -6   2  199.79    6.10
   6  -6  -2  196.72    6.82
  -6   6   1  223.77    8.75
  -6  -6   1  212.35    6.50
   6  -6  -1  214.75    7.51
  -6   6   0  299.78    9.71
  -6  -6   0  302.22    7.47
   6  -6   0  303.67    8.94
  -6  -6  -1 1785.58   30.99
  -6   6  -1 1744.83   28.81
  -6  -6  -1 1794.00   28.97
  -6  -6  -1 1755.32   25.74
   6  -6   1 1747.60   25.82
  -6  -6  -2  495.70   12.17
  -6   6  -2  486.61   11.92
  -6  -6  -2  503.75   11.66
  -6  -6  -2  495.19   10.45
   6  -6   2  498.30   13.97
  -6   6  -3   18.24    3.81
  -6  -6  -3   19.76    2.93
   6   6   3   19.28    2.78
  -6   6  -4   84.19    5.66
  -6  -6  -4   80.87    4.55
   6   6   4   80.77    4.70
  -6  -6  -4   83.45    4.09
   6  -6   4   80.61    4.84
  -6   6  -5  801.41   14.97
  -6  -6  -5  838.62   13.55
  -6  -6  -5  826.58   12.08
   6  -6   5  805.99   13.97
  -6   6  -6  311.15    9.48
  -6  -6  -6  334.06    8.35
  -6  -6  -6  331.77    8.12
   6  -6   6  322.57    8.61
  -6   6  -7  359.77   10.35
  -6  -6  -7  377.89    9.11
  -6  -6  -7  377.13    8.45
   6  -6   7  369.72    9.43
  -6   6  -8  230.20    8.03
  -6  -6  -8  241.83    7.15
  -6  -6  -8  247.80    7.00
   6  -6   8  237.79    8.46
  -6   6  -9  149.28    7.00
  -6  -6  -9  143.59    5.79
  -6  -6  -9  147.75    5.18
   6  -6   9  147.51    6.31
  -6   6 -10  161.52    6.82
  -6  -6 -10  164.04    6.37
  -6  -6 -10  162.76    5.43
   6  -6  10  155.54    6.22
  -6   6 -11   83.57    5.94
  -6  -6 -11   79.97    4.96
  -6  -6 -11   79.50    4.59
   6  -6  11   79.05    5.25
   6  -7 -11  455.86   10.32
   6  -7 -10  187.92    6.40
   6  -7  -9  351.84    8.30
   6  -7  -8  889.92   13.50
   6  -7  -7 1040.84   15.29
   6  -7  -6   25.95    3.79
  -6  -7   6   24.48    3.00
   6  -7  -6   26.06    3.96
   6  -7  -5  172.94    6.39
  -6  -7   5  175.15    6.01
   6  -7  -5  174.05    7.22
   6  -7  -4  184.25    6.93
  -6  -7   4  202.62    6.30
   6  -7  -4  201.54    8.26
  -6   7   3  486.51   12.00
  -6  -7   3  467.64   10.03
   6  -7  -3  473.70   11.71
  -6   7   2  321.04    9.66
  -6  -7   2  319.90    7.97
   6  -7  -2  320.39    8.95
  -6   7   1  123.52    6.47
  -6  -7   1  132.42    4.98
   6  -7  -1  134.12    6.14
  -6   7   0  363.90   10.52
  -6  -7   0  353.37    8.20
   6  -7   0  356.54    9.88
  -6   7  -1   47.85    4.86
  -6  -7  -1   52.39    3.51
   6  -7   1   52.32    4.40
  -6   7  -2  247.31    8.64
  -6  -7  -2  249.19    7.61
  -6  -7  -2  245.20    6.83
   6  -7   2  258.23    8.10
  -6   7  -3 1031.52   18.34
  -6  -7  -3 1045.97   15.65
  -6   7  -4 1734.79   23.52
  -6  -7  -4 1730.23   19.37
  -6  -7  -4 1696.44   17.56
   6  -7   4 1669.96   20.46
  -6   7  -5  115.43    6.34
  -6  -7  -5  114.48    5.15
  -6  -7  -5  118.36    4.77
   6  -7   5  114.35    5.77
  -6   7  -6   26.34    3.87
  -6  -7  -6   31.78    3.50
  -6  -7  -6   29.24    3.40
   6  -7   6   31.73    3.97
  -6   7  -7  272.42    8.95
  -6  -7  -7  267.01    7.71
  -6  -7  -7  269.89    7.16
   6  -7   7  260.42    7.83
  -6   7  -8   40.30    4.72
  -6  -7  -8   42.06    4.02
  -6  -7  -8   43.84    3.78
   6  -7   8   42.64    4.02
  -6   7  -9   51.59    5.12
  -6  -7  -9   48.77    3.84
  -6  -7  -9   48.67    3.89
   6  -7   9   48.05    4.24
  -6   7 -10   22.51    4.12
  -6  -7 -10   26.98    3.83
  -6  -7 -10   26.95    3.53
   6  -7  10   25.27    4.25
   6  -8 -10  565.92   11.05
   6  -8  -9  169.40    6.18
   6  -8  -8  288.37    7.83
   6  -8  -7  210.01    6.93
   6  -8  -6  510.04   11.31
  -6  -8   6  506.00   10.05
   6  -8  -6  518.39   12.49
   6  -8  -5   11.93    3.40
  -6  -8   5   12.89    3.16
   6  -8  -5   12.23    3.52
   6  -8  -4  942.87   15.93
  -6  -8   4  961.80   14.09
   6  -8  -4  945.12   16.32
  -6   8   3 1503.16   20.90
  -6  -8   3 1476.30   17.06
   6  -8  -3 1532.58   20.75
  -6   8   2  101.51    5.96
  -6  -8   2   97.38    4.70
   6  -8  -2   95.95    5.71
  -6   8   1  708.42   23.22
  -6  -8   1  720.47   11.55
   6  -8  -1  689.09   14.00
  -6   8   0  415.06   12.00
  -6  -8   0  413.29    9.41
   6  -8   0  427.67   10.72
  -6   8  -1 2052.66   26.15
  -6  -8  -1 2100.96   23.01
  -6  -8  -1 2043.20   21.33
   6  -8   1 2086.81   24.75
  -6   8  -2 1662.63   22.14
  -6  -8  -2 1650.19   18.64
  -6  -8  -2 1624.54   17.94
   6  -8   2 1638.97   19.82
  -6   8  -3    8.71    3.74
  -6  -8  -3    7.99    3.00
  -6   8  -4   71.07    5.15
  -6  -8  -4   69.92    4.25
  -6  -8  -4   68.76    4.25
   6  -8   4   68.83    4.75
  -6   8  -5  511.32   12.54
  -6  -8  -5  478.74   10.31
  -6  -8  -5  496.47    9.85
   6  -8   5  484.68   11.04
  -6   8  -6   63.51    5.04
  -6  -8  -6   67.17    4.21
  -6  -8  -6   65.42    3.86
   6  -8   6   67.24    5.05
  -6   8  -7   92.27    6.04
  -6  -8  -7   87.32    4.70
  -6  -8  -7   87.40    4.32
   6  -8   7   89.32    5.44
  -6   8  -8  101.47    6.21
  -6  -8  -8  104.13    5.09
  -6  -8  -8  104.44    5.23
   6  -8   8  103.20    5.72
  -6   8  -9   69.86    5.64
  -6  -8  -9   64.34    4.59
  -6  -8  -9   64.67    3.96
   6  -8   9   66.22    5.16
  -6   8 -10   91.79    6.09
  -6  -8 -10   95.90    5.05
  -6  -8 -10   93.91    4.72
   6  -8  10   94.85    5.77
   6  -9 -10   11.94    3.66
   6  -9  -9  152.06    5.98
   6  -9  -8  415.86    9.60
   6  -9  -7  142.82    6.00
   6  -9  -6  102.04    5.53
  -6  -9   6   96.96    4.88
   6  -9  -6  100.42    5.75
   6  -9  -5 1051.73   16.09
  -6  -9   5 1024.87   14.13
   6  -9  -5 1029.01   17.24
  -6  -9   4  139.09    5.47
   6  -9  -4  139.97    6.65
  -6   9   3  740.37   14.80
  -6  -9   3  758.88   13.24
  -6   9   2  349.99   10.46
  -6  -9   2  352.53    8.48
   6  -9  -2  357.21    9.93
  -6   9   1 1293.13   20.59
  -6  -9   1 1286.06   17.28
   6  -9  -1 1322.87   19.44
  -6   9   0  726.56   14.65
  -6  -9   0  745.41   12.41
   6  -9   0  743.43   14.64
  -6   9  -1  544.83   12.70
  -6  -9  -1  529.82   10.40
   6  -9   1  541.62   12.16
  -6   9  -2  605.63   14.05
  -6  -9  -2  605.12   11.81
  -6  -9  -2  603.14   10.56
   6  -9   2  610.09   12.90
  -6   9  -3 1878.38   24.52
  -6  -9  -3 1872.57   20.35
  -6   9  -4  105.14    6.34
  -6  -9  -4  103.98    4.89
  -6  -9  -4  106.38    4.86
   6  -9   4  102.21    5.67
  -6   9  -5 1067.81   18.12
  -6  -9  -5 1052.63   14.92
  -6  -9  -5 1072.69   15.08
   6  -9   5 1038.82   16.57
  -6   9  -6  337.97   10.52
  -6  -9  -6  331.32    8.29
  -6  -9  -6  332.56    8.19
   6  -9   6  327.78    9.56
  -6   9  -7  656.47   14.33
  -6  -9  -7  676.28   11.62
  -6  -9  -7  675.71   13.93
   6  -9   7  663.98   13.70
  -6   9  -8   87.06    6.10
  -6  -9  -8   89.98    4.75
  -6  -9  -8   93.96    4.85
   6  -9   8   92.28    5.67
  -6   9  -9  390.05   10.67
  -6  -9  -9  379.42    9.74
  -6  -9  -9  389.12    8.66
   6  -9   9  381.31   10.20
   6 -10  -9  146.74    6.13
   6 -10  -8  181.16    6.52
   6 -10  -7   71.96    4.94
   6 -10  -6  178.19    6.95
  -6 -10   6  176.87    6.24
   6 -10  -6  175.31    7.13
   6 -10  -5  271.13    8.85
  -6 -10   5  271.17    8.20
   6 -10  -5  266.54    8.81
  -6 -10   4   59.86    4.22
   6 -10  -4   62.79    5.13
  -6  10   3 1192.50   18.52
  -6 -10   3 1198.33   16.05
   6 -10  -3 1209.59   18.49
  -6  10   2  194.85    7.81
  -6 -10   2  206.90    6.78
   6 -10  -2  207.40    7.75
  -6  10   1  136.83    6.41
  -6 -10   1  132.03    5.43
   6 -10  -1  136.31    6.41
  -6  10   0  210.72    8.05
  -6 -10   0  209.85    6.69
   6 -10   0  219.52    7.89
  -6  10  -1   47.92    4.44
  -6 -10  -1   45.24    3.65
   6 -10   1   45.53    4.71
  -6  10  -2  613.84   14.45
  -6 -10  -2  610.63   10.68
   6 -10   2  640.01   13.36
  -6  10  -3   10.29    3.45
  -6  10  -4  357.00   10.70
  -6 -10  -4  354.61    8.50
  -6 -10  -4  356.70    8.04
   6 -10   4  347.67   10.01
  -6  10  -5  415.14   12.04
  -6 -10  -5  415.44    9.25
  -6 -10  -5  415.94    8.80
   6 -10   5  417.54   10.32
  -6  10  -6  587.08   14.05
  -6 -10  -6  589.77   10.74
  -6 -10  -6  588.88   10.95
   6 -10   6  569.77   11.98
  -6  10  -7  328.33    9.86
  -6 -10  -7  325.44    7.97
  -6 -10  -7  336.51    7.77
   6 -10   7  327.57    9.22
  -6  10  -8   35.98    5.38
  -6 -10  -8   39.16    3.82
  -6 -10  -8   41.99    3.87
   6 -10   8   39.60    4.64
  -6  10  -9   97.25    6.37
  -6 -10  -9   95.40    4.96
  -6 -10  -9   94.97    4.56
   6 -10   9   95.02    6.08
   6 -11  -9  291.00    8.36
   6 -11  -8   12.31    3.94
   6 -11  -7  246.00    7.65
   6 -11  -6  519.09   11.13
  -6 -11   6  519.31   10.68
   6 -11  -6  520.45   12.25
   6 -11  -5   54.99    4.98
  -6 -11   5   56.19    4.25
   6 -11  -5   55.15    5.00
  -6 -11   4  226.57    6.64
   6 -11  -4  230.35    7.85
  -6  11   3  521.92   12.19
  -6 -11   3  520.16   10.88
   6 -11  -3  531.99   11.98
  -6  11   2  698.92   14.33
  -6 -11   2  699.16   12.15
   6 -11  -2  711.60   14.42
  -6  11   1 1444.00   20.96
  -6 -11   1 1439.77   17.70
   6 -11  -1 1419.67   20.85
  -6  11   0  198.02    7.76
  -6 -11   0  176.67    6.44
   6 -11   0  181.42    7.18
  -6  11  -1  132.82    6.65
  -6 -11  -1  132.07    5.18
   6 -11   1  140.04    6.34
  -6  11  -2  120.00    6.60
  -6 -11  -2  117.62    5.20
   6 -11   2  117.29    6.01
  -6  11  -3  497.09   13.05
  -6  11  -4  408.17   11.44
  -6 -11  -4  397.17    8.67
   6 -11   4  390.52   10.64
  -6  11  -5  165.63    7.51
  -6 -11  -5  166.33    5.93
   6 -11   5  164.68    7.01
  -6  11  -6  253.40    8.86
  -6 -11  -6  258.55    7.03
   6 -11   6  248.85    8.08
  -6  11  -7   55.36    5.59
  -6 -11  -7   55.94    4.15
   6 -11   7   52.15    5.08
  -6  11  -8   31.29    4.56
  -6 -11  -8   33.33    3.65
  -6 -11  -8   33.36    3.77
   6 -11   8   31.37    4.67
   6 -12  -8  339.34    8.85
   6 -12  -7  376.54    9.17
   6 -12  -6  200.05    7.23
  -6 -12   6  191.19    6.58
   6 -12  -6  197.85    7.86
   6 -12  -5   78.42    5.22
  -6 -12   5   77.11    4.66
   6 -12  -5   71.41    5.39
  -6 -12   4  463.51   10.47
   6 -12  -4  464.80   11.92
  -6  12   3   83.07    5.55
  -6 -12   3   84.38    4.93
   6 -12  -3   81.54    5.52
  -6  12   2  118.22    5.99
  -6 -12   2  116.82    5.35
   6 -12  -2  117.62    6.34
  -6  12   1  360.93   10.23
  -6 -12   1  366.03    8.95
   6 -12  -1  378.02   10.64
  -6  12   0  377.51   10.95
  -6 -12   0  377.75    8.92
   6 -12   0  379.18   10.25
  -6  12  -1  809.80   16.99
  -6 -12  -1  752.78   12.72
   6 -12   1  805.55   15.68
  -6  12  -2  462.30   11.87
  -6 -12  -2  461.78    9.72
   6 -12   2  497.47   12.34
  -6  12  -3  344.82   10.41
  -6  12  -4  172.40    7.64
  -6 -12  -4  162.32    5.99
   6 -12   4  160.85    7.09
  -6  12  -5   48.00    5.51
  -6 -12  -5   51.60    4.17
   6 -12   5   52.76    4.73
  -6  12  -6   95.19    6.35
  -6 -12  -6   93.08    4.84
   6 -12   6   92.20    5.59
  -6  12  -7  148.03    6.93
  -6 -12  -7  145.95    5.60
   6 -12   7  148.34    6.90
  -6  12  -8  186.65    7.94
  -6 -12  -8  186.59    6.18
   6 -12   8  177.23    7.34
   6 -13  -7  157.16    6.17
   6 -13  -6  137.37    6.23
  -6 -13   6  134.66    5.55
   6 -13  -6  132.38    6.97
   6 -13  -5  115.92    6.01
  -6 -13   5  113.92    5.36
   6 -13  -5  112.61    6.27
  -6 -13   4  118.36    5.45
   6 -13  -4  121.51    6.36
  -6  13   3   15.55    3.66
  -6 -13   3   13.49    3.51
   6 -13  -3   12.85    4.07
  -6  13   2  276.92    9.33
  -6 -13   2  275.52    7.77
   6 -13  -2  277.89    9.16
  -6  13   1  227.65    8.21
  -6 -13   1  216.21    6.94
   6 -13  -1  221.20    8.04
  -6  13   0    0.72    3.48
  -6 -13   0    1.51    3.42
   6 -13   0    2.62    3.91
  -6  13  -1   63.18    5.49
  -6 -13  -1   63.76    4.60
   6 -13   1   64.18    5.13
  -6  13  -2   47.69    5.24
  -6 -13  -2   47.79    4.16
   6 -13   2   50.31    5.14
  -6  13  -3   26.45    4.67
  -6  13  -4  151.66    7.21
  -6 -13  -4  140.82    5.39
   6 -13   4  143.55    6.96
  -6  13  -5  227.96    8.44
  -6 -13  -5  223.55    7.08
   6 -13   5  223.84    8.43
  -6  13  -6  233.35    8.60
  -6 -13  -6  239.47    7.55
   6 -13   6  248.17    8.49
  -6  13  -7  166.57    7.93
  -6 -13  -7  166.07    5.94
   6 -13   7  174.32    7.47
   6 -14  -6  235.34    7.70
  -6 -14   6  233.14    7.21
   6 -14  -6  233.06    8.18
   6 -14  -5  107.38    5.96
  -6 -14   5  107.65    5.30
   6 -14  -5  106.64    6.19
   6 -14  -4  157.97    6.83
  -6 -14   4  152.09    6.28
   6 -14  -4  154.02    7.01
  -6  14   3  108.49    6.16
  -6 -14   3  107.44    5.35
   6 -14  -3  106.31    5.88
  -6  14   2  441.74   11.24
  -6 -14   2  457.80    9.78
   6 -14  -2  457.64   11.91
  -6  14   1  203.26    8.23
  -6 -14   1  198.19    6.75
   6 -14  -1  194.97    7.93
  -6  14   0  711.03   14.95
  -6 -14   0  699.71   12.19
   6 -14   0  721.94   14.31
  -6  14  -1  270.14    8.92
  -6 -14  -1  264.55    7.74
   6 -14   1  260.97    8.81
  -6  14  -2   87.80    6.08
  -6 -14  -2   94.71    4.76
   6 -14   2   98.98    6.26
  -6  14  -3  116.31    6.35
  -6  14  -4  110.66    6.25
  -6 -14  -4  110.89    5.86
   6 -14   4  110.59    6.05
  -6  14  -5  280.05    9.80
  -6 -14  -5  277.89    7.23
   6 -14   5  276.12    9.69
  -6  14  -6  117.15    6.87
  -6 -14  -6  106.94    4.87
   6 -14   6  109.74    6.12
   6 -15  -4  187.74    7.30
  -6 -15   4  177.22    6.35
   6 -15  -4  182.01    7.56
  -6  15   3   59.72    4.89
  -6 -15   3   56.78    4.46
   6 -15  -3   54.41    5.42
  -6  15   2   49.53    5.10
  -6 -15   2   49.30    4.28
   6 -15  -2   51.83    5.20
  -6  15   1  157.85    7.42
  -6 -15   1  151.01    6.07
   6 -15  -1  152.23    7.29
  -6  15   0  365.92   10.34
  -6 -15   0  365.37    8.78
   6 -15   0  380.81   10.97
  -6  15  -1  268.18    8.85
  -6 -15  -1  267.60    7.43
   6 -15   1  271.58    9.37
  -6  15  -2   15.28    4.74
  -6 -15  -2   16.10    3.31
   6 -15   2   15.78    4.09
  -6  15  -3  149.50    7.25
  -6  15  -4  274.04    9.19
  -6 -15  -4  278.63    7.83
   6 -15   4  271.73    9.26
  -6  16   2  199.89    7.44
  -6 -16   2  194.99    6.66
   6 -16  -2  201.12    8.32
  -6  16   1   10.12    4.38
  -6 -16   1   13.88    3.71
   6 -16  -1   11.05    4.32
  -6  16   0  113.49    6.55
  -6 -16   0  110.18    5.45
   6 -16   0  111.86    6.17
  -6  16  -1  183.23    7.60
  -6 -16  -1  188.94    6.59
   6 -16   1  189.47    7.88
  -6  16  -2   40.19    5.25
  -6 -16  -2   43.20    4.13
   6 -16   2   41.56    4.64
   7   0  -9   31.86    3.54
   7   0  -8  652.90   11.44
   7   0  -7  107.32    4.90
   7   0  -6 1631.84   18.82
  -7   0   6 1659.62   20.72
   7   0  -5 2172.39   22.70
  -7   0   5 2191.16   21.67
   7   0  -4 2245.51   24.72
  -7   0   4 2261.91   22.28
   7   0  -3  631.86   14.88
   7   0  -3  642.56   12.37
  -7   0   3  623.60   11.89
   7   0  -2 4735.63   36.69
   7   0  -2 4715.90   37.48
  -7   0   2 4635.13   37.81
  -7   0   1  540.52   14.00
   7   0  -1  509.38   12.73
  -7   0   1  531.83   11.45
  -7   0   0  125.76    6.51
   7   0   0  128.45    5.48
  -7   0   0  130.67    5.30
  -7   0  -1    6.04    3.06
   7   0   1    4.91    2.22
  -7   0  -1    4.62    2.54
  -7   0  -2    0.59    2.81
   7   0   2   -0.17    2.05
  -7   0  -2    0.16    1.98
  -7   0  -3  277.08    8.85
  -7   0  -3  274.85    7.16
  -7   0  -4  331.89    9.79
  -7   0  -5   26.57    4.03
  -7   0  -5   28.98    3.43
  -7   0  -6    5.32    3.27
  -7   0  -6    5.81    3.01
  -7   0  -7  205.56    7.38
  -7   0  -7  205.53    6.45
  -7   0  -8  210.79    7.46
  -7   0  -8  216.72    6.81
  -7   0  -9   64.09    5.11
  -7   0  -9   61.62    4.18
  -7   0 -10   39.18    4.68
  -7   0 -10   39.13    4.13
  -7   0 -11   -0.06    3.59
  -7   0 -11    2.84    3.38
   7  -1 -10   86.61    4.58
   7  -1  -9   82.49    4.53
   7   1  -8  169.26    5.87
   7  -1  -8  158.43    5.71
   7   1  -7  414.28    9.56
   7  -1  -7  410.70    9.28
   7   1  -6  338.14    8.13
   7  -1  -6  340.93    8.72
  -7  -1   6  337.54    8.32
   7  -1  -6  345.35    9.05
   7   1  -5  878.41   14.37
   7  -1  -5  861.77   14.07
  -7   1   5  861.70   13.84
  -7  -1   5  853.17   14.38
   7  -1  -4  215.45    8.07
   7   1  -4  225.04    7.25
   7  -1  -4  214.52    6.80
  -7   1   4  227.72    7.69
  -7  -1   4  221.65    6.62
   7  -1  -3  662.92   14.50
   7   1  -3  659.03   14.69
   7   1  -3  671.97   13.08
   7  -1  -3  671.49   13.90
  -7   1   3  680.93   12.72
  -7  -1   3  666.75   12.13
  -7   1   2 2446.45   29.64
   7  -1  -2 2355.85   28.91
   7   1  -2 2354.22   28.86
   7   1  -2 2369.50   26.98
  -7   1   2 2422.98   25.09
  -7  -1   2 2389.81   24.78
  -7  -1   1  179.35    7.45
  -7   1   1  161.96    7.03
   7  -1  -1  167.26    7.02
   7   1  -1  156.32    6.23
  -7   1   1  160.43    5.98
  -7  -1   1  173.41    5.67
  -7  -1   0  892.52   18.29
  -7   1   0  901.53   18.87
   7  -1   0  868.40   16.54
   7   1   0  884.09   16.03
  -7   1   0  903.04   16.16
  -7  -1   0  889.45   15.09
  -7   1  -1   45.99    4.33
  -7  -1  -1   46.36    4.43
   7  -1   1   48.56    3.52
   7   1   1   47.41    3.40
  -7   1  -1   51.94    3.51
  -7  -1  -1   46.03    3.62
  -7   1  -2 1868.15   25.34
  -7  -1  -2 1836.67   26.86
   7  -1   2 1901.39   22.37
   7   1   2 1906.77   21.25
  -7   1  -2 1867.11   22.07
  -7  -1  -2 1883.04   21.69
  -7   1  -3  828.60   16.39
  -7  -1  -3  822.58   15.82
   7   1   3  813.03   13.67
  -7   1  -3  779.31   12.97
  -7  -1  -3  797.77   13.01
  -7   1  -4 1625.03   22.64
  -7  -1  -4 1600.92   21.69
  -7   1  -5 1088.99   16.98
  -7  -1  -5 1086.54   16.52
  -7   1  -5 1086.88   15.02
  -7  -1  -5 1137.90   14.81
  -7   1  -6  133.16    6.39
  -7  -1  -6  126.29    6.05
  -7   1  -6  133.82    5.32
  -7  -1  -6  130.59    5.23
  -7   1  -7  122.32    6.09
  -7  -1  -7  121.30    5.88
  -7   1  -7  120.41    5.37
  -7  -1  -7  122.24    5.30
  -7   1  -8  553.96   12.00
  -7  -1  -8  550.10   11.77
  -7   1  -8  553.04   10.71
  -7  -1  -8  562.00   11.03
  -7   1  -9  179.18    7.00
  -7  -1  -9  173.65    6.81
  -7   1  -9  178.76    6.48
  -7  -1  -9  171.25    6.37
  -7   1 -10   68.37    5.15
  -7  -1 -10   68.91    5.04
  -7   1 -10   70.16    4.68
  -7  -1 -10   64.32    4.48
  -7   1 -11  137.13    6.48
  -7  -1 -11  140.15    6.29
  -7   1 -11  141.10    5.92
  -7  -1 -11  143.73    5.53
   7  -2 -11  130.02    5.31
   7  -2 -10   79.46    4.46
   7  -2  -9  239.01    7.03
   7  -2  -8  486.22    9.70
   7   2  -7   47.65    3.80
   7  -2  -7   53.27    4.03
   7   2  -6  212.52    7.18
   7  -2  -6  216.15    6.64
  -7  -2   6  216.44    6.95
   7  -2  -6  213.78    6.99
   7   2  -5  374.78    8.92
   7  -2  -5  361.24    9.47
  -7  -2   5  370.54    8.48
   7  -2  -5  379.26    9.96
   7  -2  -4  291.66    9.27
   7   2  -4  282.40    8.30
   7  -2  -4  281.82    8.06
  -7   2   4  265.03    7.66
  -7  -2   4  292.24    7.34
   7  -2  -3  133.77    6.21
   7   2  -3  133.10   10.11
   7   2  -3  126.14    7.25
   7  -2  -3  131.34    5.82
  -7   2   3  124.06    5.40
  -7  -2   3  134.35    5.06
  -7   2   2  372.32   11.11
   7  -2  -2  350.55    9.67
   7   2  -2  375.19    9.45
  -7   2   2  368.48    9.13
  -7  -2   2  366.33    8.54
  -7   2   1   18.43    3.60
   7  -2  -1   21.05    2.91
   7   2  -1   19.16    4.50
  -7   2   1   16.94    3.11
  -7  -2   1   25.25    2.68
  -7  -2   0 2454.91   36.39
  -7   2   0 2457.03   35.34
   7  -2   0 2317.46   31.83
   7   2   0 2453.18   33.83
  -7   2   0 2469.76   32.99
  -7  -2   0 2404.20   30.83
  -7   2  -1  485.49   12.64
  -7  -2  -1  496.75   13.20
   7  -2   1  495.80   10.59
   7   2   1  519.91   11.29
  -7   2  -1  512.16   10.83
  -7  -2  -1  498.91    9.78
  -7   2  -2 1526.02   23.18
  -7  -2  -2 1571.26   23.18
   7   2   2 1558.78   19.06
  -7   2  -2 1554.03   18.99
  -7  -2  -2 1565.31   18.62
  -7   2  -3  367.85   10.14
  -7  -2  -3  364.62    9.97
   7   2   3  390.42    9.98
  -7   2  -3  376.48    8.96
  -7  -2  -3  365.15    8.31
  -7   2  -4 2212.72   25.64
  -7  -2  -4 2246.78   24.68
  -7   2  -5  464.22   12.41
  -7  -2  -5  459.59   11.58
  -7   2  -5  469.94    9.56
  -7  -2  -5  471.88    9.23
  -7   2  -6  613.44   13.26
  -7  -2  -6  633.97   12.35
  -7   2  -6  655.26   11.92
  -7  -2  -6  654.85   11.55
  -7   2  -7  167.93    6.93
  -7  -2  -7  173.13    6.69
  -7   2  -7  172.88    6.40
  -7  -2  -7  176.66    5.94
  -7   2  -8   49.73    4.70
  -7  -2  -8   52.87    4.45
  -7   2  -8   52.11    4.39
  -7  -2  -8   55.67    4.29
  -7   2  -9   66.00    4.84
  -7  -2  -9   68.12    4.80
  -7   2  -9   67.53    4.42
  -7  -2  -9   67.48    4.36
  -7   2 -10   13.56    4.10
  -7  -2 -10   12.75    3.32
  -7   2 -10   13.29    3.80
  -7  -2 -10   14.57    3.46
  -7   2 -11  102.57    5.96
  -7  -2 -11  103.79    5.66
  -7   2 -11  101.37    5.40
  -7  -2 -11  100.76    5.14
   7  -3 -11    8.43    3.11
   7  -3 -10   74.53    4.51
   7  -3  -9   48.30    3.88
   7  -3  -8  101.13    4.80
   7  -3  -6  724.54   12.32
  -7  -3   6  743.69   12.07
   7  -3  -6  735.38   13.64
   7  -3  -5  710.55   12.40
  -7  -3   5  693.26   11.75
   7  -3  -5  688.57   12.64
   7  -3  -4  228.50    7.19
  -7  -3   4  224.76    6.63
   7  -3  -4  226.41    7.60
   7  -3  -3  441.47   10.64
  -7   3   3  433.22   10.10
  -7  -3   3  453.68    9.14
  -7   3   2  142.70    6.45
  -7   3   2  145.85    5.80
  -7  -3   2  158.27    5.65
  -7   3   1  469.38   11.97
  -7   3   1  471.46   10.19
  -7  -3   1  484.56   10.22
  -7   3   0  222.76    8.19
  -7   3   0  218.94    7.09
  -7  -3   0  221.12    6.54
  -7   3  -1  117.38    6.14
  -7  -3  -1  118.21    6.06
   7   3   1  115.06    5.32
  -7   3  -1  119.11    5.15
  -7  -3  -1  122.59    5.00
  -7   3  -2 2661.71   30.19
  -7  -3  -2 2682.17   31.13
   7   3   2 2766.78   28.43
  -7   3  -2 2656.61   27.08
  -7  -3  -2 2706.73   26.44
  -7   3  -3  491.54   12.12
  -7  -3  -3  487.81   12.26
   7   3   3  492.60   10.80
  -7   3  -3  481.88    9.93
  -7  -3  -3  471.23    9.40
  -7   3  -4  174.52    7.54
  -7  -3  -4  179.20    6.81
  -7   3  -5 3235.47   30.11
  -7  -3  -5 3257.94   27.62
  -7   3  -5 3293.03   26.89
  -7  -3  -5 3306.68   24.24
  -7   3  -6 1490.11   21.08
  -7  -3  -6 1481.37   19.23
  -7   3  -6 1529.98   18.90
  -7  -3  -6 1512.44   16.62
  -7   3  -7   57.86    4.92
  -7  -3  -7   56.81    4.42
  -7   3  -7   58.19    4.62
  -7  -3  -7   56.95    4.17
  -7   3  -8  266.92    8.67
  -7  -3  -8  278.12    8.02
  -7   3  -8  272.03    7.76
  -7  -3  -8  273.21    7.51
  -7   3  -9   55.94    4.97
  -7  -3  -9   55.26    4.60
  -7   3  -9   57.44    4.68
  -7  -3  -9   56.05    4.16
  -7   3 -10  190.17    7.47
  -7  -3 -10  189.43    6.82
  -7   3 -10  187.09    6.65
  -7  -3 -10  192.79    6.24
   7  -4 -11  127.19    5.36
   7  -4 -10    5.38    2.98
   7  -4  -9   68.58    4.31
   7  -4  -8  127.27    5.33
   7  -4  -7  247.76    7.54
   7  -4  -6   40.33    3.77
  -7  -4   6   40.95    3.37
   7  -4  -6   41.20    4.06
   7  -4  -5  462.38   10.64
  -7  -4   5  487.20    9.53
   7  -4  -5  469.49   11.12
   7  -4  -4 2431.80   23.76
  -7  -4   4 2512.53   20.38
   7  -4  -4 2466.98   25.05
  -7   4   3  172.95    7.35
  -7  -4   3  182.38    5.81
   7  -4  -3  176.57    6.69
  -7   4   2 1201.22   17.95
  -7  -4   2 1252.17   15.64
   7  -4  -2 1261.32   17.33
  -7   4   1   85.56    5.44
  -7   4   1   86.86    4.79
  -7  -4   1   92.41    4.44
  -7   4   0 1403.65   21.84
  -7   4   0 1370.09   19.01
  -7  -4   0 1365.76   17.03
  -7   4  -1  372.99   11.01
  -7  -4  -1  382.98   28.88
   7   4   1  376.01   10.86
  -7   4  -1  378.73    9.08
  -7  -4  -1  382.79    8.10
  -7   4  -2   60.26    5.04
  -7  -4  -2   61.01    4.68
  -7   4  -2   61.05    4.38
  -7  -4  -2   59.03    3.66
  -7   4  -3  129.62    6.56
  -7  -4  -3  121.77    6.11
  -7   4  -3  132.88    5.58
  -7  -4  -3  125.58    4.96
  -7   4  -4  398.26   10.64
  -7  -4  -4  393.46   10.54
  -7   4  -5   84.17    5.59
  -7  -4  -5   91.94    5.04
  -7   4  -5   88.74    5.20
  -7  -4  -5   92.60    4.50
  -7   4  -6  401.90   11.03
  -7  -4  -6  386.17    9.87
  -7   4  -6  403.51   10.07
  -7  -4  -6  395.11    8.46
  -7   4  -7  341.08    9.65
  -7  -4  -7  360.18    9.35
  -7   4  -7  356.40    9.29
  -7  -4  -7  365.33    8.10
  -7   4  -8  302.26   10.09
  -7  -4  -8  304.20    8.09
  -7   4  -8  303.63    8.55
  -7  -4  -8  308.91    7.66
  -7   4  -9   53.61    5.12
  -7  -4  -9   54.89    4.57
  -7  -4  -9   57.28    4.13
  -7   4 -10  180.13    7.29
  -7  -4 -10  173.79    6.56
  -7  -4 -10  175.96    6.19
   7  -4  10  172.81    6.28
   7  -5 -10   16.94    3.45
   7  -5  -9  149.88    5.66
   7  -5  -8   38.73    3.93
   7  -5  -7    2.80    2.87
   7  -5  -6   65.26    4.35
  -7  -5   6   68.12    3.94
   7  -5  -6   64.40    4.65
   7  -5  -5  225.52    7.19
  -7  -5   5  233.57    6.60
   7  -5  -5  231.87    7.81
   7  -5  -4  539.07   11.78
  -7  -5   4  549.46    9.85
   7  -5  -4  536.93   11.69
  -7   5   3  167.14    7.07
  -7  -5   3  167.56    5.60
   7  -5  -3  164.20    6.46
  -7   5   2 1098.30   17.72
  -7  -5   2 1045.80   14.01
   7  -5  -2 1036.39   16.13
  -7   5   1 1262.76   19.37
  -7  -5   1 1297.47   15.43
   7  -5  -1 1307.15   18.17
  -7   5   0  509.63   13.07
  -7  -5   0  504.35    9.43
   7  -5   0  480.62   11.59
  -7   5  -1  536.30   12.91
  -7  -5  -1  514.00    9.53
  -7   5  -2 1314.92   20.74
  -7  -5  -2 1329.75   19.37
  -7   5  -2 1316.83   17.70
  -7  -5  -2 1367.47   16.37
  -7   5  -3   63.22    5.12
  -7  -5  -3   62.17    4.37
  -7   5  -3   61.01    4.43
  -7  -5  -3   58.65    3.77
  -7   5  -4 1781.70   23.18
  -7  -5  -4 1831.87   21.50
  -7   5  -5  216.91    8.17
  -7  -5  -5  225.45    7.23
  -7   5  -5  212.40    6.91
  -7  -5  -5  223.63    6.60
  -7   5  -6  669.98   13.99
  -7  -5  -6  662.94   12.35
  -7  -5  -6  692.27   11.59
  -7   5  -7  540.79   12.80
  -7  -5  -7  550.78   10.83
  -7  -5  -7  555.93   10.47
   7  -5   7  556.65   11.83
  -7   5  -8  246.42    8.50
  -7  -5  -8  240.75    7.43
  -7  -5  -8  243.67    6.98
   7  -5   8  236.23    7.47
  -7   5  -9  414.93   10.52
  -7  -5  -9  413.36    9.99
  -7  -5  -9  412.24    8.85
   7  -5   9  406.81   10.25
  -7   5 -10  207.68    7.77
  -7  -5 -10  219.03    7.26
  -7  -5 -10  218.87    6.87
   7  -5  10  213.90    7.37
   7  -6 -10  195.58    6.56
   7  -6  -9  108.98    5.22
   7  -6  -8  168.94    6.35
   7  -6  -7  199.70    6.50
   7  -6  -6  288.21    8.15
  -7  -6   6  299.86    7.34
   7  -6  -6  289.97    9.46
   7  -6  -5  670.50   12.79
  -7  -6   5  686.22   11.45
   7  -6  -5  664.14   13.23
   7  -6  -4 1758.74   20.98
  -7  -6   4 1768.44   18.62
   7  -6  -4 1746.50   21.76
  -7   6   3  185.90    7.15
  -7  -6   3  199.92    6.24
   7  -6  -3  199.72    7.22
  -7   6   2  234.09    8.35
  -7  -6   2  236.83    6.82
   7  -6  -2  231.54    8.07
  -7   6   1  665.46   14.05
  -7  -6   1  649.14   11.32
   7  -6  -1  649.00   15.10
  -7   6   0  443.16   11.21
  -7  -6   0  467.84    9.13
  -7   6  -1  126.15    6.50
  -7  -6  -1  129.79    4.86
   7  -6   1  131.41    5.66
  -7   6  -2  694.57   15.37
  -7  -6  -2  698.50   11.14
   7  -6   2  691.20   12.56
  -7   6  -3  100.48    5.96
  -7  -6  -3  107.69    5.47
  -7  -6  -3  101.85    4.63
  -7   6  -4  535.11   12.94
  -7  -6  -4  517.06   11.10
  -7   6  -5    3.32    3.62
  -7  -6  -5    2.59    2.74
  -7  -6  -5    1.64    2.70
   7  -6   5    2.76    3.20
  -7   6  -6  157.06    7.28
  -7  -6  -6  151.10    5.92
  -7  -6  -6  155.11    5.55
   7  -6   6  149.20    6.11
  -7   6  -7  247.87    8.88
  -7  -6  -7  248.26    7.30
  -7  -6  -7  252.55    7.02
   7  -6   7  246.46    8.10
  -7   6  -8  378.07   10.58
  -7  -6  -8  372.44    9.07
  -7  -6  -8  377.40    8.57
   7  -6   8  369.66    9.22
  -7   6  -9    4.33    4.45
  -7  -6  -9    4.74    3.35
  -7  -6  -9    5.07    3.26
   7  -6   9    6.36    3.86
  -7   6 -10   84.20    5.56
  -7  -6 -10   85.98    5.08
  -7  -6 -10   91.14    4.80
   7  -6  10   88.11    5.49
   7  -7 -10   25.96    3.74
   7  -7  -9  221.62    7.22
   7  -7  -8  215.41    6.88
   7  -7  -7  220.03    6.88
   7  -7  -6  136.04    5.80
  -7  -7   6  138.44    5.16
   7  -7  -6  132.66    6.39
   7  -7  -5   74.75    5.00
  -7  -7   5   76.48    4.13
   7  -7  -5   78.97    5.13
   7  -7  -4   87.90    5.20
  -7  -7   4   86.84    4.80
   7  -7  -4   86.16    5.21
  -7   7   3 2943.12   30.88
  -7  -7   3 2950.76   23.40
   7  -7  -3 2910.85   26.49
  -7   7   2 2129.59   25.07
  -7  -7   2 2186.85   20.26
   7  -7  -2 2154.85   23.37
  -7   7   1   67.22    5.37
  -7  -7   1   66.82    4.16
   7  -7  -1   67.75    4.48
  -7   7   0  697.90   15.05
  -7  -7   0  688.36   11.72
   7  -7   0  689.83   13.49
  -7   7  -1   98.19    6.04
  -7  -7  -1   87.35    4.25
   7  -7   1   89.54    4.93
  -7   7  -2  487.84   12.53
  -7  -7  -2  465.33    9.22
   7  -7   2  455.89   10.48
  -7   7  -3   22.57    4.45
  -7  -7  -3   24.46    3.14
  -7   7  -4 1005.16   17.83
  -7  -7  -4  986.50   14.83
  -7   7  -5   82.96    5.68
  -7  -7  -5   79.54    4.74
  -7  -7  -5   80.49    4.13
   7  -7   5   76.65    4.94
  -7   7  -6  128.25    6.65
  -7  -7  -6  125.11    5.46
  -7  -7  -6  127.65    5.10
   7  -7   6  125.73    5.96
  -7   7  -7  120.98    6.29
  -7  -7  -7  123.08    5.49
  -7  -7  -7  127.87    5.16
   7  -7   7  123.69    5.97
  -7   7  -8  705.04   14.31
  -7  -7  -8  704.47   11.99
  -7  -7  -8  724.21   12.36
   7  -7   8  705.06   13.11
  -7   7  -9   95.34    5.85
  -7  -7  -9   89.93    5.04
  -7  -7  -9   93.81    4.81
   7  -7   9   93.75    5.28
   7  -8  -9   17.18    3.59
   7  -8  -8  149.11    6.16
   7  -8  -7  139.39    5.93
   7  -8  -6  333.59    8.76
   7  -8  -6  331.24    9.62
   7  -8  -5  209.95    7.27
  -7  -8   5  208.45    6.17
   7  -8  -5  204.24    7.41
   7  -8  -4 2314.56   24.73
  -7  -8   4 2301.18   20.13
   7  -8  -4 2267.02   25.13
  -7   8   3  498.35   12.01
  -7  -8   3  497.33    9.97
   7  -8  -3  507.07   11.68
  -7   8   2  310.13   10.07
  -7  -8   2  316.79    8.21
   7  -8  -2  324.45    9.44
  -7   8   1  208.78    7.90
  -7  -8   1  198.95    6.14
   7  -8  -1  206.19    7.34
  -7   8   0  952.01   16.76
  -7  -8   0  977.02   13.32
   7  -8   0  960.67   15.69
  -7   8  -1 1220.69   19.36
  -7  -8  -1 1232.20   15.41
   7  -8   1 1229.96   17.56
  -7   8  -2  609.10   14.27
  -7  -8  -2  587.54   10.20
   7  -8   2  594.09   12.16
  -7   8  -3  472.80   12.18
  -7  -8  -3  418.49    8.51
  -7   8  -4   56.83    5.17
  -7   8  -5  401.01   11.09
  -7  -8  -5  402.87    8.62
   7  -8   5  390.54    9.97
  -7   8  -6  214.58    8.37
  -7  -8  -6  212.21    6.52
   7  -8   6  200.23    7.43
  -7   8  -7  126.30    6.76
  -7  -8  -7  116.28    5.50
  -7  -8  -7  120.91    5.11
   7  -8   7  116.13    5.91
  -7   8  -8   55.77    5.04
  -7  -8  -8   53.62    4.25
  -7  -8  -8   56.42    4.13
   7  -8   8   54.67    4.88
  -7   8  -9  249.76    8.85
  -7  -8  -9  251.60    7.54
  -7  -8  -9  252.14    6.80
   7  -8   9  237.75    8.40
   7  -9  -9  186.66    6.85
   7  -9  -8  192.30    6.55
   7  -9  -7  244.54    7.33
   7  -9  -6  492.92   11.77
  -7  -9   6  498.22    9.73
   7  -9  -6  460.81   14.38
   7  -9  -5  391.09   10.29
  -7  -9   5  397.16    8.52
   7  -9  -5  395.68   11.29
   7  -9  -4    4.55    3.67
  -7  -9   4    1.60    2.81
   7  -9  -4    2.39    3.62
  -7   9   3   47.99    4.82
  -7  -9   3   45.61    3.93
   7  -9  -3   45.30    4.67
  -7   9   2 1849.23   23.42
  -7  -9   2 1885.08   19.09
   7  -9  -2 1821.94   22.84
  -7   9   1  236.29    8.23
  -7  -9   1  223.57    6.73
   7  -9  -1  220.22    8.09
  -7   9   0  224.59    8.68
  -7  -9   0  227.49    7.07
   7  -9   0  234.31    7.80
  -7   9  -1  450.57   11.57
  -7  -9  -1  461.88    9.22
   7  -9   1  471.34   11.00
  -7   9  -2  220.71    8.08
  -7  -9  -2  215.30    6.43
   7  -9   2  217.07    7.81
  -7   9  -3   19.45    4.34
  -7   9  -4  140.06    7.01
  -7   9  -5   29.99    4.29
  -7  -9  -5   31.32    3.58
   7  -9   5   32.26    4.43
  -7   9  -6  128.66    7.01
  -7  -9  -6  136.86    5.22
   7  -9   6  132.54    6.04
  -7   9  -7  180.00    7.40
  -7  -9  -7  182.80    5.94
   7  -9   7  175.07    6.85
  -7   9  -8   42.21    5.48
  -7  -9  -8   40.56    3.55
   7  -9   8   39.83    4.71
   7 -10  -8   88.06    5.21
   7 -10  -7  164.54    6.37
   7 -10  -6  629.28   12.23
  -7 -10   6  641.98   11.27
   7 -10  -6  639.52   14.08
   7 -10  -5  202.01    6.94
  -7 -10   5  200.46    6.20
   7 -10  -5  199.55    7.54
  -7 -10   4  744.32   12.31
   7 -10  -4  731.18   14.61
  -7  10   3  114.76    6.19
  -7 -10   3  112.74    4.78
   7 -10  -3  110.50    6.16
  -7  10   2   70.83    5.60
  -7 -10   2   67.51    4.32
   7 -10  -2   65.76    5.17
  -7  10   1  984.08   17.23
  -7 -10   1  985.55   14.49
   7 -10  -1  999.86   16.72
  -7  10   0   77.11    5.66
  -7 -10   0   78.44    4.50
   7 -10   0   80.64    5.62
  -7  10  -1  809.54   15.99
  -7 -10  -1  804.16   12.48
   7 -10   1  812.99   14.42
  -7  10  -2   14.48    4.15
  -7 -10  -2   12.38    3.38
   7 -10   2   13.35    3.89
  -7  10  -3  470.76   12.21
   7 -10   3  445.15   10.86
  -7  10  -4 1154.20   19.49
  -7  10  -5    8.84    3.61
  -7 -10  -5    6.55    3.15
   7 -10   5    7.91    3.35
  -7  10  -6    1.67    4.17
  -7 -10  -6    2.44    2.60
   7 -10   6    2.55    3.77
  -7  10  -7  158.59    7.53
  -7 -10  -7  157.45    5.66
   7 -10   7  155.12    6.52
  -7  10  -8  206.22    8.17
  -7 -10  -8  205.76    6.18
   7 -10   8  203.96    7.68
   7 -11  -7   50.24    4.28
   7 -11  -6  217.79    7.48
  -7 -11   6  215.41    6.50
   7 -11  -5  332.77    9.49
  -7 -11   5  338.05    8.04
   7 -11  -5  328.15   10.21
  -7 -11   4  753.08   12.75
   7 -11  -4  729.41   14.86
  -7  11   3  198.95    7.63
  -7 -11   3  199.80    6.86
   7 -11  -3  201.17    7.67
  -7  11   2  190.51    7.79
  -7 -11   2  179.68    6.34
   7 -11  -2  176.41    6.97
  -7  11   1  273.96    9.07
  -7 -11   1  266.53    7.40
   7 -11  -1  269.12    8.98
  -7  11   0   64.73    5.04
  -7 -11   0   65.60    4.39
   7 -11   0   68.00    5.03
  -7  11  -1  529.72   13.31
  -7 -11  -1  533.96    9.89
   7 -11   1  549.86   12.66
  -7  11  -2  207.23    8.09
  -7 -11  -2  193.56    5.93
   7 -11   2  199.53    7.58
  -7  11  -3  135.11    6.83
   7 -11   3  124.49    6.41
  -7  11  -4   53.00    4.92
  -7  11  -5   25.31    4.23
  -7 -11  -5   26.03    3.55
   7 -11   5   27.51    4.02
  -7  11  -6  158.67    7.39
  -7 -11  -6  171.18    5.87
   7 -11   6  164.94    7.05
  -7  11  -7  619.14   14.73
  -7 -11  -7  615.14   11.30
   7 -11   7  589.86   12.92
   7 -12  -7  520.53   10.85
   7 -12  -6  170.34    7.25
  -7 -12   6  169.08    5.92
   7 -12  -5  107.18    5.57
  -7 -12   5  104.36    5.12
   7 -12  -5  104.71    6.18
  -7 -12   4  365.64    8.43
   7 -12  -4  372.89   10.29
  -7  12   3   21.47    3.88
  -7 -12   3   24.24    3.60
   7 -12  -3   23.68    4.28
  -7  12   2   74.82    5.56
  -7 -12   2   76.01    4.84
   7 -12  -2   75.98    5.47
  -7  12   1  328.77    9.99
  -7 -12   1  323.82    8.00
   7 -12  -1  326.36   10.15
  -7  12   0 1028.70   17.50
  -7 -12   0  945.95   13.52
   7 -12   0  958.59   16.20
  -7  12  -1  131.00    6.53
  -7 -12  -1  122.87    5.39
   7 -12   1  126.98    6.64
  -7  12  -2   13.53    4.38
  -7 -12  -2   12.64    3.32
   7 -12   2   13.85    4.13
  -7  12  -3  156.88    7.29
   7 -12   3  152.08    6.97
  -7  12  -4  122.12    6.75
  -7  12  -5  209.03    8.20
  -7 -12  -5  206.74    6.31
   7 -12   5  206.48    7.51
  -7  12  -6   70.35    5.98
  -7 -12  -6   68.32    4.51
   7 -12   6   66.18    5.11
   7 -13  -6  446.66   10.28
   7 -13  -5  266.61    8.21
  -7 -13   5  261.69    7.28
   7 -13  -5  265.40    9.26
   7 -13  -4   44.61    4.74
  -7 -13   4   45.73    4.08
   7 -13  -4   46.14    4.97
  -7  13   3   17.64    4.33
  -7 -13   3   15.63    3.47
   7 -13  -3   14.81    4.46
  -7  13   2  163.74    7.22
  -7 -13   2  156.16    5.87
   7 -13  -2  153.95    7.01
  -7  13   1   75.69    5.71
  -7 -13   1   80.89    4.83
   7 -13  -1   79.26    5.77
  -7  13   0  627.69   14.29
  -7 -13   0  630.67   11.89
   7 -13   0  620.99   13.33
  -7  13  -1   93.63    6.18
  -7 -13  -1   97.69    4.72
   7 -13   1   97.30    6.01
  -7  13  -2  286.38    9.43
  -7 -13  -2  277.99    7.36
   7 -13   2  286.32    9.00
  -7  13  -3   26.19    4.42
   7 -13   3   27.83    4.80
  -7  13  -4  108.40    6.68
  -7  13  -5  162.79    7.66
  -7 -13  -5  155.60    5.89
   7 -13   5  160.03    7.30
   7 -14  -4    6.44    3.47
  -7 -14   4    6.07    2.91
   7 -14  -4    7.39    4.25
  -7  14   3   87.04    6.02
  -7 -14   3   85.34    4.72
   7 -14  -3   86.54    6.04
  -7  14   2   17.78    4.50
  -7 -14   2   14.45    3.59
   7 -14  -2   18.68    4.82
  -7  14   1  497.89   11.56
  -7 -14   1  509.98   10.44
   7 -14  -1  508.55   12.61
  -7  14   0  773.54   15.12
  -7 -14   0  773.42   12.35
   7 -14   0  788.36   15.27
  -7  14  -1  214.80    8.20
  -7 -14  -1  198.50    6.17
   7 -14   1  206.04    7.93
  -7  14  -2  168.80    7.51
  -7 -14  -2  167.06    5.74
   7 -14   2  166.68    7.41
  -7  14  -3  332.90   10.56
   7 -14   3  341.07   10.20
  -7  14  -4   18.95    4.85
  -7  15   2  295.91    9.66
  -7 -15   2  291.67    8.59
   7 -15  -2  290.23    9.64
  -7  15   1  259.33    8.98
  -7 -15   1  270.61    7.74
   7 -15  -1  277.70    9.26
  -7  15   0  623.46   13.79
  -7 -15   0  628.79   11.63
   7 -15   0  625.27   13.67
  -7  15  -1  176.48    7.33
  -7 -15  -1  176.55    6.30
   7 -15   1  178.20    7.58
  -7  15  -2  645.88   15.30
  -7 -15  -2  642.66   12.15
   7 -15   2  648.19   13.97
  -8   0   5 1028.56   15.31
   8   0  -4   26.09    3.17
  -8   0   4   25.40    3.41
   8   0  -3 1179.14   16.40
  -8   0   3 1194.79   15.96
   8   0  -2  689.34   13.85
  -8   0   2  673.61   11.68
  -8   0   1   58.43    4.58
  -8   0   1   56.73    4.05
  -8   0   0  178.72    7.51
  -8   0   0  189.40    6.16
  -8   0  -1    6.14    3.39
  -8   0  -1    5.08    2.86
  -8   0  -2 3822.35   35.35
  -8   0  -2 3832.04   28.38
  -8   0  -3  324.61   10.01
  -8   0  -3  322.54    7.84
  -8   0  -4 1356.67   19.79
  -8   0  -5   74.71    5.19
  -8   0  -5   74.93    4.46
  -8   0  -6  165.21    6.95
  -8   0  -6  177.66    5.95
  -8   0  -7   69.20    5.18
  -8   0  -7   72.23    4.64
  -8   0  -8  108.94    5.64
  -8   0  -8  109.73    5.04
  -8   0  -9  623.88   12.94
  -8   0  -9  647.46   12.32
  -8   0 -10  108.54    6.08
  -8   0 -10  108.78    5.44
   8  -1  -6  216.46    6.70
   8  -1  -5  169.05    5.99
  -8   1   5  161.35    6.02
  -8  -1   5  170.87    6.20
   8  -1  -4 1563.69   19.94
  -8   1   4 1568.02   19.28
  -8  -1   4 1597.21   17.93
   8  -1  -3   40.10    3.89
  -8   1   3   42.17    3.91
  -8  -1   3   40.56    3.59
   8   1  -2  859.32   14.45
   8  -1  -2  857.25   15.68
  -8   1   2  875.91   13.84
  -8  -1   2  868.38   13.13
  -8   1   1  690.49   14.74
  -8   1   1  669.05   14.95
  -8  -1   1  674.90   11.85
  -8  -1   0  178.17    7.54
  -8   1   0  167.30    7.39
  -8   1   0  170.59    5.92
  -8  -1   0  170.01    5.84
  -8  -1  -1 1283.71   19.43
  -8   1  -1 1279.13   20.94
  -8   1  -1 1300.77   16.00
  -8  -1  -1 1306.59   15.24
  -8   1  -2 1026.81   18.00
  -8  -1  -2 1060.70   18.14
  -8   1  -2 1036.70   14.75
  -8  -1  -2 1051.77   14.39
  -8   1  -3  177.77    7.18
  -8  -1  -3  179.25    7.38
  -8   1  -3  179.21    6.20
  -8  -1  -3  178.13    6.32
  -8   1  -4   24.13    4.02
  -8  -1  -4   22.80    4.14
  -8   1  -5  320.43    9.63
  -8  -1  -5  320.43    9.49
  -8   1  -5  306.26    7.97
  -8  -1  -5  309.41    7.74
  -8   1  -6  116.02    6.15
  -8  -1  -6  115.65    6.13
  -8   1  -6  117.87    5.48
  -8  -1  -6  117.55    5.21
  -8   1  -7  271.86    8.69
  -8  -1  -7  280.11    9.25
  -8   1  -7  280.85    7.98
  -8  -1  -7  276.58    7.40
  -8   1  -8    8.39    3.91
  -8  -1  -8    9.45    3.68
  -8   1  -8   10.57    3.10
  -8  -1  -8   10.31    3.03
  -8   1  -9  146.86    6.69
  -8  -1  -9  153.63    6.65
  -8   1  -9  150.16    5.84
  -8  -1  -9  153.14    6.11
  -8   1 -10  150.25    6.70
  -8  -1 -10  151.37    6.71
  -8   1 -10  145.48    6.13
  -8  -1 -10  154.02    6.00
   8  -2  -7    9.00    3.08
   8  -2  -6  651.31   11.42
   8  -2  -5  664.81   12.16
  -8  -2   5  658.45   11.41
   8  -2  -5  652.01   13.07
   8  -2  -4   54.13    4.07
  -8   2   4   49.93    4.00
  -8  -2   4   56.59    3.94
   8  -2  -3  811.85   14.15
  -8   2   3  822.01   14.19
  -8  -2   3  844.89   12.84
  -8   2   2  898.46   15.63
  -8   2   2  884.87   13.74
  -8  -2   2  871.27   12.99
  -8   2   1  186.31    7.43
  -8   2   1  178.34    6.33
  -8  -2   1  177.32    5.77
  -8   2   0 2169.80   26.77
  -8   2   0 2212.23   21.54
  -8  -2   0 2201.10   19.91
  -8   2  -1  112.65    6.18
  -8  -2  -1  114.90    6.27
  -8   2  -1  113.74    5.24
  -8  -2  -1  113.02    4.72
  -8   2  -2   28.03    4.17
  -8  -2  -2   22.35    3.99
  -8   2  -2   27.00    3.73
  -8  -2  -2   23.29    2.99
  -8   2  -3  191.30    7.57
  -8  -2  -3  192.59    7.53
  -8   2  -3  195.83    6.54
  -8  -2  -3  192.49    6.11
  -8   2  -4 1853.67   23.99
  -8  -2  -4 1825.09   22.70
  -8   2  -5 1505.93   20.92
  -8  -2  -5 1454.74   19.93
  -8   2  -5 1411.25   17.68
  -8  -2  -5 1423.95   17.49
  -8   2  -6   62.13    4.71
  -8  -2  -6   67.88    5.13
  -8   2  -6   62.72    4.18
  -8  -2  -6   69.21    4.44
  -8   2  -7   80.44    5.42
  -8  -2  -7   80.70    5.14
  -8   2  -7   81.01    4.93
  -8  -2  -7   84.80    4.72
  -8   2  -8  193.53    7.36
  -8  -2  -8  188.72    7.15
  -8   2  -8  190.01    6.46
  -8  -2  -8  191.43    6.35
  -8   2  -9  422.13   10.60
  -8  -2  -9  408.84   10.36
  -8   2  -9  412.75   10.04
  -8  -2  -9  417.68    9.71
  -8   2 -10   33.23    4.70
  -8  -2 -10   33.81    4.35
  -8   2 -10   36.17    3.92
  -8  -2 -10   33.19    3.93
   8  -3  -8   15.58    3.33
   8  -3  -7  276.66   10.21
   8  -3  -6   77.70    4.42
   8  -3  -5   94.27    4.77
  -8  -3   5   97.44    4.72
   8  -3  -5   93.98    5.05
   8  -3  -4  144.58    5.93
  -8  -3   4  149.16    5.53
   8  -3  -4  144.84    5.72
   8  -3  -3  491.64   10.94
  -8   3   3  476.56   10.72
  -8  -3   3  506.14   10.02
  -8   3   2  401.43   11.17
  -8   3   2  383.35    9.70
  -8  -3   2  383.57    8.47
  -8   3   1 1835.20   22.79
  -8   3   1 1803.81   20.55
  -8  -3   1 1793.12   17.80
  -8   3   0  707.35   14.68
  -8   3   0  728.81   12.74
  -8  -3   0  756.69   11.99
  -8   3  -1 2179.97   25.58
  -8   3  -1 2114.64   21.46
  -8  -3  -1 2127.05   19.84
  -8   3  -2   15.63    3.76
  -8   3  -2   17.50    3.53
  -8  -3  -2   16.41    2.65
  -8   3  -3    4.11    4.06
  -8  -3  -3    5.65    3.31
  -8   3  -3    5.79    3.28
  -8  -3  -3    5.38    2.94
  -8   3  -4   25.63    4.52
  -8  -3  -4   28.29    4.03
  -8   3  -5  623.90   13.54
  -8  -3  -5  639.28   13.02
  -8   3  -5  565.28   10.94
  -8  -3  -5  633.73   10.86
  -8   3  -6   39.82    4.77
  -8  -3  -6   38.91    4.07
  -8   3  -6   41.35    4.21
  -8  -3  -6   38.55    3.75
  -8   3  -7  357.96   10.31
  -8  -3  -7  341.05    8.93
  -8   3  -7  364.86    9.49
  -8  -3  -7  349.37    8.10
  -8   3  -8   48.10    4.87
  -8  -3  -8   49.27    4.76
  -8   3  -8   45.16    4.34
  -8  -3  -8   49.73    3.83
  -8   3  -9  162.45    6.96
  -8  -3  -9  167.38    6.53
  -8   3  -9  163.58    6.56
  -8  -3  -9  167.73    5.67
   8  -4  -9  581.10   10.73
   8  -4  -8  164.22    5.94
   8  -4  -7  288.33    7.76
   8  -4  -6   74.41    4.41
   8  -4  -5   75.87    4.62
  -8  -4   5   79.07    4.21
   8  -4  -5   76.55    4.75
   8  -4  -4  705.47   13.01
  -8  -4   4  720.53   12.08
   8  -4  -4  685.94   12.83
   8  -4  -3  496.63   11.00
  -8  -4   3  517.61    9.79
   8  -4  -3  489.49   10.82
  -8   4   2  523.17   12.70
  -8  -4   2  521.59    9.62
   8  -4  -2  508.00   11.60
  -8   4   1  943.91   16.09
  -8   4   1  986.22   15.15
  -8  -4   1  987.51   13.74
  -8   4   0 2431.77   27.23
  -8   4   0 2413.94   24.28
  -8  -4   0 2508.87   22.11
  -8   4  -1  542.86   13.32
  -8   4  -1  568.26   11.38
  -8  -4  -1  594.30   10.94
  -8   4  -2   79.24    5.47
  -8   4  -2   75.71    4.74
  -8  -4  -2   81.90    4.40
  -8   4  -3 1660.99   23.69
  -8   4  -3 1585.57   18.47
  -8  -4  -3 1633.74   17.73
  -8   4  -4  212.68    8.38
  -8  -4  -4  211.59    7.75
  -8   4  -5  590.13   13.47
  -8  -4  -5  602.88   12.37
  -8  -4  -5  600.75   10.60
  -8   4  -6  157.31    6.99
  -8  -4  -6  163.90    6.76
  -8   4  -6  153.52    6.25
  -8  -4  -6  165.03    6.09
  -8   4  -7  259.39    8.86
  -8  -4  -7  267.38    8.23
  -8   4  -7  268.35    7.94
  -8  -4  -7  267.14    7.43
  -8   4  -8    3.21    3.84
  -8  -4  -8    1.83    3.27
  -8   4  -8    1.71    3.41
  -8  -4  -8    1.50    2.65
  -8   4  -9   17.36    4.26
  -8  -4  -9   18.06    3.70
  -8  -4  -9   14.84    3.03
   8  -5  -9   54.60    4.24
   8  -5  -8  313.08    7.64
   8  -5  -7  425.25    9.09
   8  -5  -6  208.97    6.89
   8  -5  -5  384.32    9.16
  -8  -5   5  408.21    8.90
   8  -5  -5  405.01   10.31
  -8  -5   4  252.84    7.10
  -8   5   3  688.89   13.56
  -8  -5   3  677.38   11.63
   8  -5  -3  670.20   12.64
  -8   5   2   21.67    3.79
  -8  -5   2   19.19    3.17
   8  -5  -2   18.04    3.52
  -8   5   1  377.84   10.19
  -8  -5   1  396.68    8.43
   8  -5  -1  391.59    9.62
  -8   5   0  845.53   16.94
  -8  -5   0  853.81   12.46
   8  -5   0  849.24   14.46
  -8   5  -1  499.81   12.34
  -8  -5  -1  493.45    9.55
  -8   5  -2  410.32   16.17
  -8   5  -2  415.62    9.99
  -8  -5  -2  438.01    9.02
  -8   5  -3  352.03   10.68
  -8   5  -3  331.64    9.09
  -8  -5  -3  334.36    7.71
  -8   5  -4  606.38   13.23
  -8   5  -5  127.14    6.72
  -8  -5  -5  123.30    5.20
  -8   5  -6   94.47    5.64
  -8  -5  -6   99.04    4.78
  -8   5  -7   17.51    4.35
  -8  -5  -7   15.95    3.58
   8  -5   7   18.19    3.96
  -8   5  -8   69.87    5.82
  -8  -5  -8   77.55    4.99
  -8  -5  -8   74.42    4.56
   8  -5   8   75.16    5.16
  -8   5  -9   44.43    4.67
  -8  -5  -9   47.05    4.14
   8  -5   9   44.07    4.52
   8  -6  -9  248.91    6.97
   8  -6  -8  168.41    6.39
   8  -6  -7    7.95    3.42
   8  -6  -6    7.17    3.05
   8  -6  -5   94.32    5.10
  -8  -6   5   97.10    4.53
   8  -6  -5   92.74    5.24
   8  -6  -4   56.10    4.45
  -8  -6   4   55.60    3.76
   8  -6  -4   56.17    4.58
  -8   6   3  587.46   12.34
  -8  -6   3  582.69   10.43
   8  -6  -3  573.38   11.52
  -8   6   2  263.55   10.72
  -8  -6   2  276.57    7.03
   8  -6  -2  274.79    8.20
  -8   6   1  856.04   16.49
  -8  -6   1  824.76   12.29
   8  -6  -1  800.78   14.43
  -8   6   0  344.87   10.54
  -8  -6   0  353.08    8.15
   8  -6   0  351.07    9.32
  -8   6  -1  353.31   10.20
  -8  -6  -1  366.38    8.24
   8  -6   1  368.75    9.29
  -8   6  -2 1200.31   19.72
  -8  -6  -2 1190.15   15.14
   8  -6   2 1210.29   17.10
  -8   6  -3  118.23    6.39
  -8  -6  -3  119.09    4.82
   8  -6   3  121.20    5.70
  -8   6  -4   61.78    5.36
  -8   6  -5  110.93    6.33
  -8  -6  -5  107.44    4.82
   8  -6   5  104.84    5.47
  -8   6  -6   80.56    5.75
  -8  -6  -6   86.44    4.58
   8  -6   6   84.02    5.20
  -8   6  -7  698.50   14.46
  -8  -6  -7  702.26   11.13
   8  -6   7  689.74   12.67
  -8   6  -8  781.25   15.06
  -8  -6  -8  781.30   11.92
   8  -6   8  780.76   14.25
  -8   6  -9   69.04    5.33
  -8  -6  -9   71.20    4.53
   8  -6   9   68.03    5.26
   8  -7  -9   86.73    5.00
   8  -7  -8   33.16    3.85
   8  -7  -7  245.96    7.87
   8  -7  -6  698.93   13.03
   8  -7  -5  217.37    7.51
  -8  -7   5  220.24    6.97
   8  -7  -5  210.00    7.80
   8  -7  -4  445.34   10.64
  -8  -7   4  441.17    9.07
   8  -7  -4  441.39   10.51
  -8   7   3  347.66   10.02
  -8  -7   3  325.37    7.86
   8  -7  -3  331.84    9.14
  -8   7   2  220.96    8.09
  -8  -7   2  228.18    6.50
   8  -7  -2  222.46    7.64
  -8   7   1  107.76    6.10
  -8  -7   1  108.85    4.94
   8  -7  -1  105.07    5.52
  -8   7   0  457.25   11.63
  -8  -7   0  442.27    9.09
   8  -7   0  436.81   10.64
  -8   7  -1  517.90   13.14
  -8  -7  -1  499.60    9.22
   8  -7   1  496.97   11.69
  -8   7  -2  182.01    7.66
  -8  -7  -2  183.43    5.96
   8  -7   2  179.06    6.60
  -8   7  -3   83.54    5.74
  -8  -7  -3   83.47    4.51
   8  -7   3   82.36    5.17
  -8   7  -4  206.28    8.44
  -8   7  -5   63.66    5.38
  -8  -7  -5   63.18    4.12
   8  -7   5   58.82    4.71
  -8   7  -6  241.56    8.59
  -8  -7  -6  255.87    6.97
   8  -7   6  247.77    8.50
  -8   7  -7   29.56    4.88
  -8  -7  -7   30.68    3.42
   8  -7   7   30.19    4.34
  -8   7  -8  486.43   13.06
  -8  -7  -8  502.27    9.38
   8  -7   8  488.87   11.23
   8  -8  -8  104.10    5.34
   8  -8  -7    3.37    3.20
   8  -8  -6  105.15    5.49
   8  -8  -5  496.06   10.97
  -8  -8   5  499.77   10.19
   8  -8  -5  494.41   11.56
   8  -8  -4  106.77    5.63
  -8  -8   4  105.35    4.71
   8  -8  -4  106.02    5.88
  -8   8   3  689.66   13.24
  -8  -8   3  685.87   11.31
   8  -8  -3  685.01   13.82
  -8   8   2  120.16    6.30
  -8  -8   2  114.21    5.08
   8  -8  -2  109.57    5.53
  -8   8   1  284.94    8.88
  -8  -8   1  298.83    7.35
   8  -8  -1  299.37    8.71
  -8   8   0  145.86    6.86
  -8  -8   0  142.81    5.38
   8  -8   0  141.05    6.38
  -8   8  -1   84.62    5.76
  -8  -8  -1   85.62    4.60
   8  -8   1   85.21    5.38
  -8   8  -2 1187.89   18.13
  -8  -8  -2 1175.55   14.47
   8  -8   2 1144.68   16.78
  -8   8  -3  577.70   13.05
  -8  -8  -3  559.32   10.86
   8  -8   3  560.54   13.23
  -8   8  -4  109.00    6.38
  -8   8  -5   73.30    5.76
  -8  -8  -5   69.78    4.40
   8  -8   5   69.11    4.74
  -8   8  -6   12.86    3.85
  -8  -8  -6   17.68    3.42
   8  -8   6   17.85    3.99
  -8   8  -7   47.71    5.35
  -8  -8  -7   43.62    3.97
   8  -8   7   40.62    4.56
  -8   8  -8  290.79    9.61
  -8  -8  -8  286.09    7.86
   8  -8   8  284.98    8.35
   8  -9  -8   81.48    5.16
   8  -9  -7  118.29    5.62
   8  -9  -6   71.66    4.94
   8  -9  -5  359.56    9.78
  -8  -9   5  370.14    8.51
   8  -9  -5  365.40   10.28
   8  -9  -4    8.06    3.64
  -8  -9   4    6.31    2.90
   8  -9  -4    6.04    3.69
  -8   9   3  265.93    9.05
  -8  -9   3  268.22    6.87
   8  -9  -3  272.84    8.89
  -8   9   2  885.65   16.36
  -8  -9   2  892.72   12.84
   8  -9  -2  869.72   14.96
  -8   9   1  332.10   10.22
  -8  -9   1  333.95    7.57
   8  -9  -1  328.42    9.31
  -8   9   0  218.47    8.61
  -8  -9   0  209.94    6.06
   8  -9   0  210.16    7.92
  -8   9  -1  104.02    6.24
  -8  -9  -1  102.31    4.80
   8  -9   1  100.80    5.72
  -8   9  -2  172.25    7.47
  -8  -9  -2  166.19    5.54
   8  -9   2  169.24    6.57
  -8   9  -3   45.28    5.11
  -8  -9  -3   46.76    3.62
   8  -9   3   41.48    4.49
  -8   9  -4  253.47    9.05
  -8   9  -5   19.43    4.61
  -8  -9  -5   20.33    3.41
   8  -9   5   17.99    4.19
  -8   9  -6  188.01    7.86
  -8  -9  -6  188.68    6.07
   8  -9   6  179.60    7.35
  -8   9  -7   70.60    5.84
  -8  -9  -7   65.07    4.04
   8  -9   7   64.83    5.17
   8 -10  -7   34.44    3.84
   8 -10  -6   27.74    4.28
   8 -10  -5  343.11    9.03
  -8 -10   5  336.61    7.85
   8 -10  -5  336.37    9.87
   8 -10  -4  250.88    8.07
  -8 -10   4  252.70    7.28
   8 -10  -4  253.36    8.72
  -8  10   3  104.66    6.01
  -8 -10   3  102.51    4.79
   8 -10  -3  104.00    5.85
  -8  10   2   68.72    5.32
  -8 -10   2   72.69    4.40
   8 -10  -2   73.07    5.46
  -8  10   1  341.10    9.92
  -8 -10   1  348.30    8.42
   8 -10  -1  344.66   10.06
  -8  10   0  166.52    7.48
  -8 -10   0  168.28    5.80
   8 -10   0  164.91    7.06
  -8  10  -1   63.06    5.08
  -8 -10  -1   60.02    4.24
   8 -10   1   59.88    5.18
  -8  10  -2  445.32   12.33
  -8 -10  -2  463.97    9.59
   8 -10   2  464.02   11.74
  -8  10  -3  122.15    6.76
  -8 -10  -3  118.62    4.91
   8 -10   3  120.91    6.30
  -8  10  -4  636.46   13.75
  -8  10  -5   24.22    4.61
  -8 -10  -5   19.90    3.44
   8 -10   5   18.32    4.28
  -8  10  -6  134.56    7.18
  -8 -10  -6  143.64    5.59
   8 -10   6  142.52    6.62
   8 -11  -6   32.03    4.38
   8 -11  -5  109.73    5.50
  -8 -11   5  107.13    4.88
   8 -11  -5  108.44    6.01
   8 -11  -4  360.91    9.91
  -8 -11   4  365.09    8.35
   8 -11  -4  350.07    9.94
  -8  11   3  177.27    7.17
  -8 -11   3  167.00    5.88
   8 -11  -3  167.98    6.80
  -8  11   2   61.19    4.88
  -8 -11   2   56.74    4.14
   8 -11  -2   54.61    4.87
  -8  11   1  222.24    8.01
  -8 -11   1  214.68    6.45
   8 -11  -1  214.08    7.82
  -8  11   0    9.82    4.38
  -8 -11   0    9.18    3.10
   8 -11   0   10.12    3.98
  -8  11  -1  130.69    6.81
  -8 -11  -1  135.54    5.43
   8 -11   1  133.52    6.20
  -8  11  -2   58.25    5.39
  -8 -11  -2   58.40    4.19
   8 -11   2   60.21    5.25
  -8  11  -3  364.29   10.99
  -8 -11  -3  380.29    8.22
   8 -11   3  385.14   10.01
  -8  11  -4  154.69    7.09
  -8  11  -5  108.67    6.26
  -8 -11  -5  106.01    4.71
   8 -11   5  104.72    6.07
  -8  11  -6  160.75    7.52
  -8 -11  -6  159.04    5.76
   8 -11   6  154.41    6.85
   8 -12  -5  469.25   10.90
  -8 -12   5  463.67    9.96
   8 -12  -5  456.53   11.28
   8 -12  -4  116.55    6.01
  -8 -12   4  111.67    5.02
   8 -12  -4  112.46    6.17
  -8  12   3    8.48    4.06
  -8 -12   3    7.95    3.17
   8 -12  -3    7.53    3.93
  -8  12   2  391.87   11.14
  -8 -12   2  382.48    8.78
   8 -12  -2  386.96   10.50
  -8  12   1  219.00    8.05
  -8 -12   1  209.79    6.45
   8 -12  -1  216.50    7.82
  -8  12   0   88.53    5.96
  -8 -12   0   83.31    4.63
   8 -12   0   86.16    5.69
  -8  12  -1  334.02   10.03
  -8 -12  -1  317.82    7.96
   8 -12   1  327.59    9.56
  -8  12  -2   64.94    5.57
  -8 -12  -2   55.27    4.21
   8 -12   2   60.36    5.28
  -8  12  -3  103.61    6.46
  -8 -12  -3   91.99    4.80
   8 -12   3   98.63    6.06
  -8  12  -4  175.28    7.70
  -8  12  -5   87.97    6.56
  -8 -12  -5   86.02    4.42
   8 -12   5   85.14    5.56
  -8  13   3  417.71   11.35
  -8 -13   3  401.15    9.00
   8 -13  -3  397.10   11.03
  -8  13   2  235.48    8.77
  -8 -13   2  232.78    6.99
   8 -13  -2  223.91    8.28
  -8  13   1  238.06    8.47
  -8 -13   1  226.53    6.74
   8 -13  -1  230.61    8.64
  -8  13   0   14.98    4.44
  -8 -13   0   15.94    3.46
   8 -13   0   11.95    4.34
  -8  13  -1   27.12    4.81
  -8 -13  -1   25.81    3.68
   8 -13   1   26.61    4.61
  -8  13  -2  142.92    7.12
  -8 -13  -2  138.64    5.59
   8 -13   2  131.75    7.12
  -8  13  -3    1.54    3.80
  -8 -13  -3    1.56    3.26
   8 -13   3    2.45    4.28
  -9   0   5  194.05    6.71
  -9   0   4  190.13    6.30
  -9   0   3   78.79    4.56
  -9   0   2  447.23    9.37
  -9   0   1  176.06    6.13
  -9   0   0   40.52    3.82
  -9   0  -1   12.83    2.86
  -9   0  -2 1012.32   14.36
  -9   0  -3  123.92    6.13
  -9   0  -3  121.23    5.33
  -9   0  -4   -0.15    3.18
  -9   0  -4    1.36    3.28
  -9   0  -5   18.04    4.02
  -9   0  -6  511.96   11.62
  -9   0  -6  525.46   10.47
  -9   0  -7   -0.93    3.74
  -9   0  -7   -0.23    3.27
  -9   0  -8    1.47    3.57
  -9   0  -8    1.13    3.02
  -9   1   5   49.48    3.93
  -9  -1   5   50.08    4.03
  -9   1   4  214.97    6.77
  -9  -1   4  216.04    6.56
  -9   1   3  602.53   11.14
  -9  -1   3  591.38   10.98
  -9   1   2  900.44   14.51
  -9  -1   2  889.69   13.36
  -9   1   1  505.42   10.33
  -9  -1   1  499.63   10.02
  -9   1   0  829.00   13.93
  -9  -1   0  822.58   13.25
  -9   1  -1   61.12    4.98
  -9   1  -1   61.90    4.13
  -9  -1  -1   61.58    4.24
  -9   1  -2 1315.98   20.59
  -9   1  -2 1308.79   16.04
  -9  -1  -2 1268.95   15.65
  -9   1  -3   59.32    4.90
  -9   1  -3   58.09    4.00
  -9  -1  -3   54.79    3.84
  -9   1  -4  104.40    5.95
  -9   1  -4  104.22    4.90
  -9  -1  -4  104.40    5.07
  -9   1  -5  645.76   13.15
  -9  -1  -5  626.88   13.73
  -9   1  -6   48.34    4.79
  -9  -1  -6   53.96    5.01
  -9   1  -6   51.83    4.42
  -9  -1  -6   55.75    4.07
  -9   1  -7  266.97    8.67
  -9  -1  -7  268.13    8.46
  -9   1  -7  283.07    8.06
  -9  -1  -7  281.72    7.97
  -9   1  -8  113.90    6.41
  -9  -1  -8  111.44    5.89
  -9   1  -8  111.18    5.73
  -9  -1  -8  116.41    5.46
   9  -2  -5   23.66    3.56
  -9   2   4  226.35    7.30
  -9  -2   4  235.12    6.82
  -9   2   3  244.83    7.62
  -9  -2   3  257.54    6.93
  -9   2   2  351.76    9.23
  -9  -2   2  345.00    8.00
  -9   2   1   16.28    3.45
  -9   2   1   17.24    3.34
  -9  -2   1   16.81    3.28
  -9   2   0  600.41   13.49
  -9   2   0  595.70   11.60
  -9  -2   0  604.67   11.47
  -9   2  -1  625.50   13.61
  -9   2  -1  634.43   11.91
  -9  -2  -1  612.05   10.78
  -9   2  -2   53.87    5.02
  -9   2  -2   54.46    4.47
  -9  -2  -2   52.15    4.05
  -9   2  -3   21.28    4.03
  -9   2  -3   22.34    3.64
  -9  -2  -3   20.49    3.24
  -9   2  -4  400.03   11.28
  -9   2  -4  410.60   10.14
  -9  -2  -4  393.71    9.36
  -9   2  -5   25.09    4.33
  -9   2  -6  130.23    6.49
  -9   2  -6  134.34    5.87
  -9  -2  -6  132.64    5.55
  -9   2  -7   93.84    5.93
  -9   2  -7   96.09    5.10
  -9  -2  -7   96.30    4.73
  -9   2  -8    2.43    3.74
  -9   2  -8    1.48    3.07
  -9  -2  -8    2.34    3.32
  -9  -3   5   54.24    3.98
   9  -3  -5   53.42    4.08
   9  -3  -4   73.83    4.55
  -9  -3   4   76.08    4.33
   9  -3  -4   73.53    4.52
   9  -3  -3    2.09    3.06
  -9   3   3    1.18    3.02
  -9  -3   3    3.36    2.84
  -9   3   2   33.18    4.14
  -9   3   2   32.69    3.87
  -9  -3   2   28.82    3.35
  -9   3   1  208.13    8.55
  -9   3   1  208.24    7.10
  -9  -3   1  222.55    6.66
  -9   3   0  943.20   18.47
  -9   3   0  976.29   14.66
  -9  -3   0  976.50   13.44
  -9   3  -1   87.04    5.75
  -9   3  -1   86.25    5.06
  -9  -3  -1   88.82    4.66
  -9   3  -2  121.73    6.49
  -9   3  -2  118.54    5.56
  -9  -3  -2  123.28    5.31
  -9   3  -3  104.19    6.40
  -9   3  -3  104.22    5.48
  -9  -3  -3  103.77    4.71
  -9   3  -4   90.47    5.80
  -9   3  -4   92.56    4.83
  -9  -3  -4   90.33    4.52
  -9   3  -5  329.08    9.96
  -9   3  -6    5.03    3.83
  -9   3  -6    7.09    3.52
  -9  -3  -6    8.44    3.34
  -9   3  -7   61.69    5.24
  -9   3  -7   58.65    4.31
  -9  -3  -7   58.47    4.07
  -9   3  -8   69.38    5.49
  -9   3  -8   71.05    5.00
  -9  -3  -8   74.46    4.64
   9  -4  -5    8.47    3.09
  -9  -4   5   10.42    2.84
   9  -4  -5   10.22    3.25
   9  -4  -4  170.89    6.51
  -9  -4   4  178.52    5.90
   9  -4  -4  173.97    6.48
   9  -4  -3  248.22    7.80
  -9  -4   3  250.01    6.91
   9  -4  -3  236.15    7.55
  -9   4   2    4.17    3.45
  -9  -4   2    4.06    2.71
   9  -4  -2    2.96    2.65
  -9   4   1  171.19    7.09
  -9   4   1  167.39    6.39
  -9  -4   1  175.67    5.77
  -9   4   0   88.36    5.59
  -9   4   0   84.62    5.04
  -9  -4   0   81.23    4.56
  -9   4  -1   25.01    4.12
  -9   4  -1   23.12    3.82
  -9  -4  -1   23.45    3.38
  -9   4  -2   54.49    5.07
  -9   4  -2   54.47    4.17
  -9  -4  -2   56.97    4.04
  -9   4  -3  151.67    7.08
  -9   4  -3  152.52    6.22
  -9  -4  -3  153.73    5.61
  -9   4  -4  271.75    9.35
  -9   4  -4  277.27    8.09
  -9  -4  -4  259.98    7.08
  -9   4  -5   11.42    4.04
  -9   4  -6   91.15    6.08
  -9   4  -6   91.69    5.35
  -9  -4  -6   90.44    4.86
  -9   4  -7  157.75    7.24
  -9   4  -7  149.14    6.20
  -9  -4  -7  151.27    5.73
  -9   4  -8   10.42    4.15
  -9   4  -8   11.19    3.78
  -9  -4  -8   11.13    3.40
   9  -5  -6   34.92    3.75
   9  -5  -5  136.25    5.52
  -9  -5   5  136.81    5.26
   9  -5  -5  129.22    6.16
   9  -5  -4   11.79    3.44
  -9  -5   4   11.23    2.89
   9  -5  -4   10.41    3.10
   9  -5  -3  165.23    6.58
  -9  -5   3  170.92    5.62
   9  -5  -3  163.10    6.29
  -9   5   2  255.12    8.53
  -9  -5   2  252.51    6.89
   9  -5  -2  242.40    7.53
  -9   5   1   98.48    5.72
  -9  -5   1  102.91    4.73
   9  -5  -1  101.57    5.32
  -9   5   0    9.67    3.89
  -9  -5   0   10.26    3.05
   9  -5   0   10.09    3.02
  -9   5  -1  112.52    6.36
  -9  -5  -1  114.31    5.07
  -9   5  -2   52.48    5.16
  -9   5  -2   49.61    4.09
  -9  -5  -2   56.25    4.16
  -9   5  -3   12.56    3.98
  -9   5  -3   13.82    3.23
  -9  -5  -3   13.07    3.22
  -9   5  -4  178.51    7.47
  -9   5  -4  171.27    6.32
  -9  -5  -4  177.82    5.88
  -9   5  -5  426.88   12.04
  -9   5  -6   23.36    4.52
  -9  -5  -6   21.32    3.15
  -9   5  -7   23.85    4.62
  -9  -5  -7   25.04    3.71
   9  -5   7   25.75    4.23
  -9   5  -8   66.67    5.67
  -9  -5  -8   65.23    4.16
   9  -5   8   66.02    4.66
   9  -6  -7    8.16    3.03
   9  -6  -6   22.55    3.51
   9  -6  -5    1.03    2.90
  -9  -6   5    6.01    2.81
   9  -6  -5    2.14    2.98
   9  -6  -4   23.45    3.55
  -9  -6   4   24.74    3.31
   9  -6  -4   21.25    3.94
  -9  -6   3  127.83    5.07
   9  -6  -3  121.16    5.88
  -9   6   2   34.60    4.36
  -9  -6   2   34.41    3.25
   9  -6  -2   33.80    4.20
  -9   6   1  165.17    7.29
  -9  -6   1  166.11    5.78
   9  -6  -1  160.97    6.33
  -9   6   0   73.59    5.50
  -9  -6   0   80.86    4.50
   9  -6   0   77.31    5.03
  -9   6  -1  665.73   13.88
  -9  -6  -1  689.34   11.50
   9  -6   1  680.31   12.61
  -9   6  -2  398.25   10.83
  -9  -6  -2  415.83    8.60
   9  -6   2  406.07   10.03
  -9   6  -3  251.73    9.12
  -9  -6  -3  253.02    6.70
   9  -6   3  249.36    7.66
  -9   6  -4  117.54    6.51
  -9  -6  -4  112.44    5.02
  -9   6  -5   35.90    5.05
  -9   6  -6  380.49   11.15
  -9  -6  -6  378.25    8.30
   9  -6   6  368.04    9.65
  -9   6  -7  242.57    8.75
  -9  -6  -7  250.75    6.90
   9  -6   7  235.98    7.70
   9  -7  -7   12.44    3.65
   9  -7  -6   33.64    3.85
   9  -7  -5   54.27    4.36
  -9  -7   5   55.84    4.05
   9  -7  -5   51.60    4.48
   9  -7  -4   80.70    5.01
  -9  -7   4   80.68    4.41
   9  -7  -4   78.42    5.20
  -9   7   3  791.86   15.59
  -9  -7   3  786.10   11.97
   9  -7  -3  759.03   13.51
  -9   7   2   65.81    5.10
  -9  -7   2   64.31    4.14
   9  -7  -2   63.22    4.76
  -9   7   1  100.59    5.91
  -9  -7   1  103.63    4.73
   9  -7  -1   98.05    5.16
  -9   7   0  439.18   11.38
  -9  -7   0  440.03    8.89
   9  -7   0  421.25   10.44
  -9   7  -1   89.40    5.83
  -9  -7  -1   92.14    4.61
   9  -7   1   93.10    5.53
  -9   7  -2   80.33    5.84
  -9  -7  -2   80.47    4.45
   9  -7   2   76.19    5.06
  -9   7  -3   98.31    6.24
  -9  -7  -3   95.31    4.83
   9  -7   3   91.71    5.38
  -9   7  -4   40.55    4.96
  -9  -7  -4   36.84    3.42
  -9   7  -5   72.97    5.67
  -9   7  -6  178.81    7.64
  -9  -7  -6  185.64    5.86
   9  -7   6  177.59    6.66
  -9   7  -7  277.95    9.44
  -9  -7  -7  276.29    7.65
   9  -7   7  265.37    8.30
   9  -8  -6   52.04    4.40
   9  -8  -5  140.45    6.08
  -9  -8   5  138.18    5.16
   9  -8  -4  492.95   11.00
  -9  -8   4  498.23    9.39
   9  -8  -4  488.48   11.31
  -9   8   3  366.55    9.81
  -9  -8   3  367.55    8.26
   9  -8  -3  360.70    9.46
  -9   8   2   80.01    5.52
  -9  -8   2   80.26    4.47
   9  -8  -2   77.94    5.23
  -9   8   1   17.04    4.19
  -9  -8   1   16.77    2.93
   9  -8  -1   17.03    3.43
  -9   8   0   14.24    4.16
  -9  -8   0   15.91    3.39
   9  -8   0   14.73    3.91
  -9   8  -1  287.91    9.94
  -9  -8  -1  281.64    7.00
   9  -8   1  282.05    8.66
  -9   8  -2   25.62    4.51
  -9  -8  -2   25.31    3.57
   9  -8   2   24.35    4.15
  -9   8  -3  103.41    6.31
  -9  -8  -3  101.64    4.86
   9  -8   3  100.59    5.63
  -9   8  -4   35.20    4.78
  -9  -8  -4   41.47    4.01
   9  -8   4   41.32    4.54
  -9   8  -5   96.38    6.24
  -9   8  -6  198.22    8.33
  -9  -8  -6  197.23    6.32
   9  -8   6  182.42    6.92
   9  -9  -6  431.15    9.94
   9  -9  -5  567.60   11.58
   9  -9  -4   88.10    5.40
  -9  -9   4   87.17    4.50
   9  -9  -4   85.14    5.48
  -9   9   3   41.87    4.74
  -9  -9   3   42.58    3.70
   9  -9  -3   40.13    4.48
  -9   9   2  198.80    7.86
  -9  -9   2  201.99    6.30
   9  -9  -2  192.11    7.55
  -9   9   1  361.60   11.09
  -9  -9   1  349.28    8.03
   9  -9  -1  340.67    9.23
  -9   9   0  105.69    6.21
  -9  -9   0  108.37    4.70
   9  -9   0  106.93    5.80
  -9   9  -1   70.12    5.55
  -9  -9  -1   67.33    4.29
   9  -9   1   70.40    5.16
  -9   9  -2  253.27    8.69
  -9  -9  -2  249.79    6.69
   9  -9   2  247.10    8.19
  -9   9  -3  292.38    9.89
  -9  -9  -3  286.00    7.51
   9  -9   3  277.40    8.42
  -9   9  -4    4.16    3.56
  -9  -9  -4    1.46    3.12
   9  -9   4    3.57    3.81
  -9   9  -5  416.31   11.50
   9 -10  -5   19.62    4.21
   9 -10  -4   33.54    4.29
  -9 -10   4   33.06    3.58
   9 -10  -4   31.59    4.34
  -9  10   3   34.49    4.47
  -9 -10   3   29.98    3.49
   9 -10  -3   29.14    4.30
  -9  10   2   30.50    4.15
  -9 -10   2   27.87    3.14
   9 -10  -2   29.48    4.39
  -9  10   1  133.84    6.79
  -9 -10   1  137.37    5.33
   9 -10  -1  130.41    6.07
  -9  10   0   70.60    5.15
  -9 -10   0   75.70    4.16
   9 -10   0   72.91    4.93
  -9  10  -1  324.99   10.19
  -9 -10  -1  319.74    8.15
   9 -10   1  320.14    9.03
  -9  10  -2  352.62   10.26
  -9 -10  -2  359.47    8.62
   9 -10   2  354.50    9.51
  -9  10  -3  184.22    7.65
  -9 -10  -3  174.20    5.90
   9 -10   3  179.56    7.15
  -9  10  -4   33.07    4.83
  -9 -10  -4   32.57    3.74
   9 -10   4   32.93    4.68
   9 -11  -4   47.42    4.67
  -9 -11   4   49.32    3.91
   9 -11  -4   46.93    4.82
  -9  11   3   38.92    4.22
  -9 -11   3   37.75    3.72
   9 -11  -3   36.86    4.58
  -9  11   2   27.19    4.52
  -9 -11   2   25.60    3.49
   9 -11  -2   26.35    3.91
  -9  11   1   66.12    5.43
  -9 -11   1   59.23    4.16
   9 -11  -1   57.59    5.09
  -9  11   0   48.58    5.17
  -9 -11   0   50.54    4.01
   9 -11   0   50.88    4.99
  -9  11  -1   58.44    5.41
  -9 -11  -1   59.35    4.23
   9 -11   1   59.21    4.80
  -9  11  -2   75.26    5.80
  -9 -11  -2   72.97    4.52
   9 -11   2   74.12    5.52
  -9  11  -3   32.33    4.88
  -9 -11  -3   32.14    3.80
   9 -11   3   30.93    4.20
  -9  12   1   92.37    6.06
  -9 -12   1   94.06    4.82
   9 -12  -1   90.73    5.79
  -9  12   0   82.89    5.44
  -9 -12   0   84.86    4.68
   9 -12   0   84.35    5.33
  -9  12  -1  141.20    7.22
  -9 -12  -1  139.47    5.62
   9 -12   1  143.07    6.79
 -10   0   4   11.00    3.14
 -10   0   3   10.55    3.18
 -10   0   2  178.93    6.31
 -10   0   1    2.64    3.04
 -10   0   0   95.01    4.96
 -10   0  -1   99.58    5.05
 -10   0  -2    6.34    3.22
 -10   0  -3   30.67    3.88
 -10   0  -4   53.44    4.39
 -10   0  -6  160.36    5.94
 -10   0  -7  306.91    8.11
 -10   1   4  119.15    5.41
 -10  -1   4  120.50    5.23
 -10   1   3   35.09    3.85
 -10  -1   3   31.72    3.67
 -10   1   2   21.26    3.67
 -10  -1   2   22.57    3.47
 -10   1   1   38.87    3.97
 -10  -1   1   39.58    3.89
 -10   1   0   -1.43    2.63
 -10  -1   0   -0.07    2.95
 -10   1  -1   21.63    3.71
 -10  -1  -1   20.49    3.21
 -10   1  -2  138.18    5.48
 -10  -1  -2  144.56    5.64
 -10   1  -3  207.68    6.75
 -10  -1  -3  214.59    6.91
 -10   1  -4   96.53    4.91
 -10  -1  -4   99.21    5.08
 -10   1  -6  299.75    8.72
 -10  -1  -6  301.21    8.01
 -10   1  -7  109.50    5.54
 -10  -1  -7  111.54    5.49
 -10   2   4  346.72    8.86
 -10  -2   4  349.59    8.29
 -10   2   3  230.22    7.22
 -10  -2   3  236.80    7.17
 -10   2   2   23.33    3.74
 -10  -2   2   26.45    3.19
 -10   2   1  190.06    6.67
 -10  -2   1  197.81    6.28
 -10   2   0   67.47    4.71
 -10  -2   0   65.00    4.31
 -10   2  -1   46.45    4.40
 -10  -2  -1   45.87    3.80
 -10   2  -2    6.70    3.40
 -10  -2  -2    6.22    2.75
 -10   2  -3    6.44    3.42
 -10  -2  -3    5.62    2.81
 -10   2  -4   89.07    5.15
 -10  -2  -4   89.80    4.92
 -10   2  -6   43.20    4.49
 -10  -2  -6   41.71    4.23
 -10  -3   4  455.57    9.56
  10  -3  -4  449.77   10.15
 -10  -3   3  191.84    6.18
 -10   3   2  119.11    5.60
 -10  -3   2  126.78    5.32
 -10   3   1  314.62    8.96
 -10  -3   1  321.15    8.27
 -10   3   0  304.66    8.43
 -10  -3   0  304.22    7.97
 -10   3  -1  724.56   12.93
 -10  -3  -1  719.35   11.83
 -10   3  -2   63.43    4.76
 -10  -3  -2   60.16    4.30
 -10   3  -3   48.76    4.48
 -10  -3  -3   50.08    4.13
 -10   3  -4  209.70    7.00
 -10  -3  -4  214.58    6.59
 -10   3  -6   44.34    4.88
 -10   3  -6   45.28    4.59
 -10  -3  -6   44.61    4.19
 -10  -4   4   33.00    3.55
  10  -4  -4   30.31    3.69
 -10  -4   3  209.95    6.37
  10  -4  -3  200.60    6.75
 -10  -4   2    6.13    3.01
  10  -4  -2    6.40    3.36
 -10  -4   1   87.11    4.62
 -10   4   0  412.57    9.54
 -10  -4   0  429.09    9.01
 -10   4  -1  139.51    6.05
 -10  -4  -1  147.59    5.59
 -10   4  -2   59.53    4.63
 -10  -4  -2   56.80    4.38
 -10   4  -3  370.52   10.55
 -10   4  -3  367.03    8.98
 -10  -4  -3  354.89    8.45
 -10   4  -4   53.69    5.10
 -10   4  -4   51.00    4.62
 -10  -4  -4   51.00    4.19
 -10   4  -5  231.48    9.18
 -10   4  -6  128.31    6.64
 -10   4  -6  117.81    5.90
 -10  -4  -6  125.57    5.48
 -10  -5   4   80.13    4.35
  10  -5  -4   77.58    4.75
 -10  -5   3  552.72   10.17
  10  -5  -3  517.98   10.87
 -10  -5   2   51.53    3.91
  10  -5  -2   50.80    4.43
 -10  -5   1   40.66    3.79
  10  -5  -1   38.75    4.13
 -10  -5   0  426.29    8.90
  10  -5   0  424.71    9.99
 -10   5  -1  330.90    9.86
 -10  -5  -1  338.49    7.90
  10  -5   1  326.52    8.61
 -10   5  -2    6.40    3.95
 -10  -5  -2    6.62    3.17
 -10   5  -3   91.57    5.89
 -10  -5  -3   89.65    4.51
 -10   5  -4   74.80    5.61
 -10  -5  -4   76.42    4.34
 -10   5  -5   80.21    5.81
 -10   5  -6  225.31    8.50
 -10  -5  -6  230.76    6.97
  10  -5   6  223.06    7.63
 -10  -6   4   79.40    4.36
  10  -6  -4   74.30    4.86
 -10  -6   3    2.65    2.87
  10  -6  -3    3.03    3.31
 -10  -6   2  153.21    5.47
  10  -6  -2  144.59    6.10
 -10   6   1   76.15    5.25
 -10  -6   1   74.36    4.11
  10  -6  -1   74.10    4.87
 -10   6   0   75.54    5.35
 -10  -6   0   80.69    4.49
  10  -6   0   76.54    4.74
 -10   6  -1   92.67    5.83
 -10  -6  -1   93.01    4.77
  10  -6   1   88.66    5.25
 -10   6  -2   71.48    5.45
 -10  -6  -2   74.92    4.48
  10  -6   2   72.33    4.72
 -10   6  -3  185.17    7.57
 -10  -6  -3  188.17    5.88
  10  -6   3  187.02    6.68
 -10   6  -4   11.14    4.30
 -10  -6  -4   12.84    2.99
  10  -6   4   14.93    3.98
 -10   6  -5   59.72    5.44
 -10  -7   4  186.07    6.26
  10  -7  -4  178.01    6.76
  10  -7  -3   12.99    3.40
 -10  -7   3   14.52    2.79
  10  -7  -3   11.01    3.64
 -10   7   2   26.99    4.50
 -10  -7   2   26.83    3.42
  10  -7  -2   22.97    3.90
 -10   7   1    3.04    3.71
 -10  -7   1    4.29    3.03
  10  -7  -1    4.71    3.54
 -10   7   0  123.97    6.43
 -10  -7   0  118.41    5.17
  10  -7   0  116.62    5.76
 -10   7  -1   48.72    4.91
 -10  -7  -1   43.24    3.61
  10  -7   1   40.69    4.09
 -10   7  -2   64.37    5.39
 -10  -7  -2   65.57    4.33
  10  -7   2   60.48    4.93
 -10   7  -3  319.79   10.37
 -10  -7  -3  324.93    7.64
  10  -7   3  312.61    8.87
 -10   7  -4   12.69    4.27
 -10  -7  -4   11.37    3.41
  10  -7   4   11.66    3.88
  10  -8  -4   58.87    4.57
 -10  -8   4   59.00    3.97
  10  -8  -4   60.29    4.84
 -10  -8   3   98.34    4.85
  10  -8  -3   96.96    5.56
 -10   8   2   71.19    5.27
 -10  -8   2   73.72    4.35
  10  -8  -2   70.64    5.07
 -10   8   1  120.78    6.38
 -10  -8   1  122.35    5.16
  10  -8  -1  117.97    5.88
 -10   8   0   31.36    4.45
 -10  -8   0   32.35    3.66
  10  -8   0   31.09    3.84
 -10   8  -1   83.52    5.75
 -10  -8  -1   86.76    4.63
  10  -8   1   78.94    5.29
 -10   8  -2   59.73    5.34
 -10  -8  -2   63.56    4.30
  10  -8   2   62.71    5.05
 -10   8  -3    3.35    3.93
 -10  -8  -3    2.31    3.15
  10  -8   3    3.18    3.30
 -10   8  -4  111.68    6.37
 -10  -8  -4  116.19    5.14
  10  -8   4  115.33    6.07
 -10  -9   3   22.88    3.52
  10  -9  -3   22.39    4.08
 -10   9   2   18.01    4.10
 -10  -9   2   17.03    3.30
  10  -9  -2   14.31    4.13
 -10   9   1  146.62    6.82
 -10  -9   1  138.35    5.38
  10  -9  -1  136.08    6.33
 -10   9   0  111.92    6.41
 -10  -9   0  110.55    4.96
  10  -9   0  107.27    5.81
 -10   9  -1   22.16    4.51
 -10  -9  -1   20.24    3.14
  10  -9   1   19.68    4.28
 -10   9  -2   30.48    4.77
 -10  -9  -2   29.71    3.72
  10  -9   2   29.85    4.40
 -11   0   3  101.08    5.14
 -11   0   2    9.92    3.44
 -11   0   1   27.42    3.80
 -11   0   0   15.03    3.58
 -11   0  -1  121.42    5.53
 -11   0  -2  189.02    6.50
 -11   0  -3    8.37    3.70
 -11   0  -4   32.68    4.23
 -11   1   3  305.86    8.37
 -11  -1   3  309.28    8.91
 -11   1   2  219.94    7.08
 -11  -1   2  221.90    7.29
 -11   1   1   16.47    3.21
 -11  -1   1   14.36    3.40
 -11   1   0  123.37    5.67
 -11  -1   0  123.04    5.41
 -11   1  -1   94.70    5.19
 -11  -1  -1   87.94    4.66
 -11   1  -2   22.76    3.86
 -11  -1  -2   23.69    3.82
 -11   1  -3  783.56   12.87
 -11  -1  -3  784.38   12.70
 -11   1  -4  163.81    6.44
 -11  -1  -4  162.40    5.90
 -11   2   3   92.90    5.23
 -11  -2   3   95.19    5.04
 -11   2   2  544.90   11.17
 -11  -2   2  545.20   10.19
 -11   2   1   61.69    4.63
 -11  -2   1   62.43    4.34
 -11   2   0   84.17    5.02
 -11  -2   0   85.36    4.87
 -11   2  -1   52.63    4.54
 -11  -2  -1   48.06    4.20
 -11   2  -2   83.51    5.09
 -11  -2  -2   88.91    5.04
 -11   2  -3  108.85    5.69
 -11  -2  -3  108.08    5.32
 -11   2  -4  258.82    7.62
 -11  -2  -4  274.00    7.48
 -11  -3   3    7.80    3.21
  11  -3  -3    6.84    3.36
 -11   3   2   19.39    4.02
 -11  -3   2   20.51    3.53
 -11   3   1   22.10    3.83
 -11  -3   1   20.85    3.52
 -11   3   0   10.78    3.70
 -11  -3   0   10.10    3.43
 -11   3  -1  479.57   10.99
 -11  -3  -1  483.73    9.82
 -11   3  -2   86.62    5.23
 -11  -3  -2   91.06    4.91
 -11   3  -3   16.67    3.93
 -11  -3  -3   13.45    3.62
 -11  -4   3   61.56    4.29
  11  -4  -3   57.55    4.46
 -11  -4   2  599.68   10.83
  11  -4  -2  593.66   11.62
 -11  -4   1   32.80    3.77
  11  -4  -1   31.24    4.11
 -11  -4   0  222.87    6.59
 -11   4  -1  113.90    5.60
 -11  -4  -1  121.47    5.36
 -11   4  -2  136.16    5.79
 -11  -4  -2  142.67    5.37
 -11   4  -3   36.66    4.44
 -11  -4  -3   37.66    3.98
 -11  -5   3  434.53    8.90
  11  -5  -3  420.68    9.94
 -11  -5   2  244.65    7.09
  11  -5  -2  235.08    7.78
 -11  -5   1  109.92    5.03
  11  -5  -1  103.68    5.51
 -11  -5   0   35.91    3.44
  11  -5   0   39.38    4.28
 -11  -5  -1  173.47    5.74
  11  -5   1  177.01    6.66
 -11  -5  -2  138.29    5.54
  11  -5   2  137.19    5.84
 -11  -6   1   51.58    4.05
  11  -6  -1   50.42    4.56
 -11  -6   0   53.03    4.05
  11  -6   0   51.17    4.60
 -11  -6  -1   95.19    4.79
  11  -6   1   91.03    5.45
   0   0   0    0.00    0.00
;
_shelx_hkl_checksum   61004
